# Supplementary material for: BrassicaEDB: A Gene Expression Database for Brassica Crops
Source: Int J Mol Sci. 2020 Aug 13;21(16):5831. doi: 10.3390/ijms21165831 (PMC7461608; doi:10.3390/ijms21165831)
Supplement: Supplementary file 1 [file ijms-21-05831-s001.zip]

Archive with 12 entries (12 files):
- Fig. S1.tif
- __MACOSX/._Fig. S1.tif
- Fig. S2.tif
- __MACOSX/._Fig. S2.tif
- Fig. S3.tif
- __MACOSX/._Fig. S3.tif
- Fig. S4.tif
- __MACOSX/._Fig. S4.tif
- Table S1.xlsx
- __MACOSX/._Table S1.xlsx
- Table S2.xlsx
- __MACOSX/._Table S2.xlsx
