# Supplementary material for: BrassicaEDB: A Gene Expression Database for Brassica Crops
Source: Int J Mol Sci. 2020 Aug 13;21(16):5831. doi: 10.3390/ijms21165831 (PMC7461608; doi:10.3390/ijms21165831)
Supplement: Supplementary file 1 [file ijms-21-05831-s001.zip › Table S1.xlsx]

## Sheet: S1
Table S1: 103 Samples used in this study.
Sample name	Sample abbreviation	Stage	Sample time	Environment	BBCH stage	Tissue group	Abbreviation name	Full name
Germinating seed	GS	Seed germination	12 HAG	Green house	5	GS	GS_12h	Germinating seed__Seed germination__Green house__12 HAG
Cotyledons	Co	Seed germination	24 HAG	Green house	9	Co	Co_24h	Cotyledons __Seed germination__Green house__24 HAG
Germinating seed	GS	Seed germination	24 HAG	Green house	9	GS	GS_24h	Germinating seed__Seed germination__Green house__24 HAG
Hypocotyls	Hy	Seed germination	24 HAG	Green house	9	Hy	Hy_24h	Hypocotyls __Seed germination__Green house__24 HAG
Radicle	sRo	Seed germination	24 HAG	Green house	9	sRo	sRo_24h	Radicle__Seed germination__Green house__24 HAG
Cotyledons	Co	Seed germination	48 HAG	Green house	9	Co	Co_48h	Cotyledons __Seed germination__Green house__48 HAG
Hypocotyls	Hy	Seed germination	48 HAG	Green house	9	Hy	Hy_48h	Hypocotyls __Seed germination__Green house__48 HAG
Radicle	sRo	Seed germination	48 HAG	Green house	9	sRo	sRo_48h	Radicle__Seed germination__Green house__48 HAG
Cotyledons	Co	Seed germination	72 HAG	Green house	9	Co	Co_72h	Cotyledons __Seed germination__Green house__72 HAG
Hypocotyls	Hy	Seed germination	72 HAG	Green house	9	Hy	Hy_72h	Hypocotyls __Seed germination__Green house__72 HAG
Radicle	sRo	Seed germination	72 HAG	Green house	9	sRo	sRo_72h	Radicle__Seed germination__Green house__72 HAG
Leaf	ML	Seedling stage	NA	Green house	19	Le	ML_s_g	Leaf__Seedling stage__Green house__NA
Root	Ro	Seedling stage	NA	Green house	19	Ro	Ro_s_g	Root__Seedling stage__Green house__NA
Leaf	ML	Seedling stage	NA	Field	19	Le	ML_s_f	Leaf__Seedling stage__Field__NA
Root	Ro	Seedling stage	NA	Field	19	Ro	Ro_s_f	Root__Seedling stage__Field__NA
Bud	Bu	Bolting stage	NA	Field	55	Bu	Bu_b	Bud__Bolting stage__Field__NA
Inflorescence tip	IT	Bolting stage	NA	Field	55	IT	IT_b	Inflorescence tip__Bolting stage__Field__NA
Mature leaf	ML	Bolting stage	NA	Field	55	Le	ML_b	Mature leaf__Bolting stage__Field__NA
Young Leaf	YL	Bolting stage	NA	Field	55	Le	YL_b	Young Leaf__Bolting stage__Field__NA
Root	Ro	Bolting stage	NA	Field	55	Ro	Ro_b	Root__Bolting stage__Field__NA
Stem	St	Bolting stage	NA	Field	55	St	St_b	Stem__Bolting stage__Field__NA
Anther	An	Initial flowering stage	NA	Field	61	An	An_i	Anther__Initial flowering stage__Field__NA
Filament	Fi	Initial flowering stage	NA	Field	61	Fi	Fi_i	Filament__Initial flowering stage__Field__NA
Pedicel	Ped	Initial flowering stage	NA	Field	61	Ped	Ped_i	Pedicel__Initial flowering stage__Field__NA
Inflorescence tip	IT	Initial flowering stage	NA	Field	61	IT	IT_i	Inflorescence tip__Initial flowering stage__Field__NA
Mature leaf	ML	Initial flowering stage	NA	Field	61	Le	ML_i	Mature leaf__Initial flowering stage__Field__NA
Young leaf	YL	Initial flowering stage	NA	Field	61	Le	YL_i	Young leaf__Initial flowering stage__Field__NA
Petal	Pe	Initial flowering stage	NA	Field	61	Pe	Pe_i	Petal__Initial flowering stage__Field__NA
Carpel	Ca	Initial flowering stage	NA	Field	61	Ca	Ca_i	Carpel__Initial flowering stage__Field__NA
Root	Ro	Initial flowering stage	NA	Field	61	Ro	Ro_i	Root__Initial flowering stage__Field__NA
Sepal	Sep	Initial flowering stage	NA	Field	61	Sep	Sep_i	Sepal__Initial flowering stage__Field__NA
Stem	St	Initial flowering stage	NA	Field	61	St	St_i	Stem__Initial flowering stage__Field__NA
Stamen	Sta	Initial flowering stage	NA	Field	61	Sta	Sta_i	Stamen __Initial flowering stage__Field__NA
Anther	An	Full-bloom stage	NA	Field	65	An	An_f	Anther __Full-bloom stage__Field__NA
Filament	Fi	Full-bloom stage	NA	Field	65	Fi	Fi_f	Filament__Full-bloom stage__Field__NA
Pedicel	Ped	Full-bloom stage	NA	Field	65	Ped	Ped_f	Pedicel__Full-bloom stage__Field__NA
Inflorescence tip	IT	Full-bloom stage	NA	Field	65	IT	IT_f	Inflorescence tip__Full-bloom stage__Field__NA
Mature leaf	ML	Full-bloom stage	NA	Field	65	Le	ML_f	Mature leaf__Full-bloom stage__Field__NA
Young leaf	YL	Full-bloom stage	NA	Field	65	Le	YL_f	Young leaf__Full-bloom stage__Field__NA
Petal	Pe	Full-bloom stage	NA	Field	65	Pe	Pe_f	Petal__Full-bloom stage__Field__NA
Carpel	Ca	Full-bloom stage	NA	Field	65	Ca	Ca_f	Carpel__Full-bloom stage__Field__NA
Root	Ro	Full-bloom stage	NA	Field	65	Ro	Ro_f	Root__Full-bloom stage__Field__NA
Sepal	Sep	Full-bloom stage	NA	Field	65	Sep	Sep_f	Sepal__Full-bloom stage__Field__NA
Stem	St	Full-bloom stage	NA	Field	65	St	St_f	Stem__Full-bloom stage__Field__NA
Stamen	Sta	Full-bloom stage	NA	Field	65	Sta	Sta_f	Stamen __Full-bloom stage__Field__NA
Seed	Se	Podding stage	3 DAF	Field	65	Se	Se_3d	Seed__Podding stage__Field__3 DAF
Silique pericarp	SP	Podding stage	3 DAF	Field	65	SP	SP_3d	Silique pericarp__Podding stage__Field__3 DAF
Seed	Se	Podding stage	5 DAF	Field	65	Se	Se_5d	Seed__Podding stage__Field__5 DAF
Silique pericarp	SP	Podding stage	5 DAF	Field	65	SP	SP_5d	Silique pericarp__Podding stage__Field__5 DAF
Seed	Se	Podding stage	7 DAF	Field	65	Se	Se_7d	Seed__Podding stage__Field__7 DAF
Silique pericarp	SP	Podding stage	7 DAF	Field	65	SP	SP_7d	Silique pericarp__Podding stage__Field__7 DAF
Mature leaf	ML	Podding stage	10 DAF	Field	67	Le	ML_10d	Mature leaf__Podding stage__Field__10 DAF
Young leaf	YL	Podding stage	10 DAF	Field	67	Le	YL_10d	Young leaf__Podding stage__Field__10 DAF
Seed	Se	Podding stage	10 DAF	Field	67	Se	Se_10d	Seed__Podding stage__Field__10 DAF
Silique pericarp	SP	Podding stage	10 DAF	Field	67	SP	SP_10d	Silique pericarp__Podding stage__Field__10 DAF
Seed	Se	Podding stage	13 DAF	Field	67	Se	Se_13d	Seed__Podding stage__Field__13 DAF
Silique pericarp	SP	Podding stage	13 DAF	Field	67	SP	SP_13d	Silique pericarp__Podding stage__Field__13 DAF
Silique pericarp	SP	Podding stage	16 DAF	Field	69	SP	SP_16d	Silique pericarp__Podding stage__Field__16 DAF
Embryo	Em	Podding stage	19 DAF	Field	69	Em	Em_19d	Embryo__Podding stage__Field__19 DAF
Seed coat	SC	Podding stage	19 DAF	Field	69	SC	SC_19d	Seed coat__Podding stage__Field__19 DAF
Seed	Se	Podding stage	19 DAF	Field	69	Se	Se_19d	Seed__Podding stage__Field__19 DAF
Silique pericarp	SP	Podding stage	19 DAF	Field	69	SP	SP_19d	Silique pericarp__Podding stage__Field__19 DAF
Embryo	Em	Podding stage	21 DAF	Field	71	Em	Em_21d	Embryo__Podding stage__Field__21 DAF
Inner integument	InI	Podding stage	21 DAF	Field	71	InI	InI_21d	Inner integument__Podding stage__Field__21 DAF
Seed coat	SC	Podding stage	21 DAF	Field	71	SC	SC_21d	Seed coat__Podding stage__Field__21 DAF
Seed	Se	Podding stage	21 DAF	Field	71	Se	Se_21d	Seed__Podding stage__Field__21 DAF
Silique pericarp	SP	Podding stage	21 DAF	Field	71	SP	SP_21d	Silique pericarp__Podding stage__Field__21 DAF
Mature leaf	ML	Podding stage	24 DAF	Field	73	Le	ML_24d	Mature leaf__Podding stage__Field__24 DAF
Young leaf	YL	Podding stage	24 DAF	Field	73	Le	YL_24d	Young leaf__Podding stage__Field__24 DAF
Stem	St	Podding stage	24 DAF	Field	73	St	St_24d	Stem__Podding stage__Field__24 DAF
Embryo	Em	Podding stage	24 DAF	Field	73	Em	Em_24d	Embryo__Podding stage__Field__24 DAF
Inner integument	InI	Podding stage	24 DAF	Field	73	InI	InI_24d	Inner integument__Podding stage__Field__24 DAF
Outer integument	Oul	Podding stage	24 DAF	Field	73	Oul	OuI_24d	Outer integument__Podding stage__Field__24 DAF
Seed	Se	Podding stage	24 DAF	Field	73	Se	Se_24d	Seed__Podding stage__Field__24 DAF
Silique pericarp	SP	Podding stage	24 DAF	Field	73	SP	SP_24d	Silique pericarp__Podding stage__Field__24 DAF
Embryo	Em	Podding stage	27 DAF	Field	75	Em	Em_27d	Embryo__Podding stage__Field__27 DAF
Seed coat	SC	Podding stage	27 DAF	Field	75	SC	SC_27d	Seed coat__Podding stage__Field__27 DAF
Seed	Se	Podding stage	27 DAF	Field	75	Se	Se_27d	Seed__Podding stage__Field__27 DAF
Silique pericarp	SP	Podding stage	27 DAF	Field	75	SP	SP_27d	Silique pericarp__Podding stage__Field__27 DAF
Embryo	Em	Podding stage	30 DAF	Field	77	Em	Em_30d	Embryo__Podding stage__Field__30 DAF
Outer integument	OuI	Podding stage	30 DAF	Field	77	OuI	OuI_30d	Outer integument__Podding stage__Field__30 DAF
Mature leaf	ML	Podding stage	30 DAF	Field	77	Le	ML_30d	Mature leaf__Podding stage__Field__30 DAF
Young Leaf	YL	Podding stage	30 DAF	Field	77	Le	YL_30d	Young Leaf__Podding stage__Field__30 DAF
Seed coat	SC	Podding stage	30 DAF	Field	77	SC	SC_30d	Seed coat__Podding stage__Field__30 DAF
Seed	Se	Podding stage	30 DAF	Field	77	Se	Se_30d	Seed__Podding stage__Field__30 DAF
Silique pericarp	SP	Podding stage	30 DAF	Field	77	SP	SP_30d	Silique pericarp__Podding stage__Field__30 DAF
Embryo	Em	Podding stage	35 DAF	Field	79	Em	Em_35d	Embryo__Podding stage__Field__35 DAF
Seed coat	SC	Podding stage	35 DAF	Field	79	SC	SC_35d	Seed coat__Podding stage__Field__35 DAF
Seed	Se	Podding stage	35 DAF	Field	79	Se	Se_35d	Seed__Podding stage__Field__35 DAF
Silique pericarp	SP	Podding stage	35 DAF	Field	79	SP	SP_35d	Silique pericarp__Podding stage__Field__35 DAF
Embryo	Em	Maturation stage	40 DAF	Field	80	Em	Em_40d	Embryo__Maturation stage__Field__40 DAF
Silique pericarp	SP	Maturation stage	40 DAF	Field	80	SP	SP_40d	Silique pericarp__Maturation stage__Field__40 DAF
Seed coat	SC	Maturation stage	40 DAF	Field	80	SC	SC_40d	Seed coat__Maturation stage__Field__40 DAF
Seed	Se	Maturation stage	40 DAF	Field	80	Se	Se_40d	Seed__Maturation stage__Field__40 DAF
Embryo	Em	Maturation stage	43 DAF	Field	81	Em	Em_43d	Embryo__Maturation stage__Field__43 DAF
Seed coat	SC	Maturation stage	43 DAF	Field	81	SC	SC_43d	Seed coat__Maturation stage__Field__43 DAF
Silique pericarp	SP	Maturation stage	43 DAF	Field	81	SP	SP_43d	Silique pericarp__Maturation stage__Field__43 DAF
Seed	Se	Maturation stage	43 DAF	Field	81	Se	Se_43d	Seed__Maturation stage__Field__43 DAF
Embryo	Em	Maturation stage	46 DAF	Field	83	Em	Em_46d	Embryo__Maturation stage__Field__46 DAF
Silique pericarp	SP	Maturation stage	46 DAF	Field	83	SP	SP_46d	Silique pericarp__Maturation stage__Field__46 DAF
Seed	Se	Maturation stage	46 DAF	Field	83	Se	Se_46d	Seed__Maturation stage__Field__46 DAF
Embryo	Em	Maturation stage	49 DAF	Field	85	Em	Em_49d	Embryo__Maturation stage__Field__49 DAF
Stem	St	Maturation stage	50 DAF	Field	87	St	St_50d	Stem__Maturation stage__Field__50 DAF
