# Supplementary material for: BrassicaEDB: A Gene Expression Database for Brassica Crops
Source: Int J Mol Sci. 2020 Aug 13;21(16):5831. doi: 10.3390/ijms21165831 (PMC7461608; doi:10.3390/ijms21165831)
Supplement: Supplementary file 1 [file ijms-21-05831-s001.zip › Table S2.xlsx]

## Sheet: S2
Table S2. The detailed information of 837 samples.
BioProject ID	Run ID	PubMed ID	Organism	Cultivar	Stage	Organ	Tissue	Contidion	Group	Treatment reagent	Treatment_type	Treatment_dosage	Treatment_time	Sampling time	Sample_information	Description
PRJNA214511	SRR948826	25177691	Brassica napus	N119	seedling	Leaf	leaf	greenhouse	control	Normal	abiotic	N	1h	3 weeks	leaf_01hour_ctrl	Dissecting the salt responsive transcriptome of Brassica napus
PRJNA214511	SRR948830	25177691	Brassica napus	N119	seedling	Leaf	leaf	greenhouse	test	Nacl	abiotic	200 mM	1h	3 weeks	leaf_01hour_stress	Dissecting the salt responsive transcriptome of Brassica napus
PRJNA214511	SRR948832	25177691	Brassica napus	N119	seedling	Leaf	leaf	greenhouse	control	Normal	abiotic	N	12h	3 weeks	leaf_12hour_ctrl	Dissecting the salt responsive transcriptome of Brassica napus
PRJNA214511	SRR948833	25177691	Brassica napus	N119	seedling	Leaf	leaf	greenhouse	test	Nacl	abiotic	200 mM	12h	3 weeks	leaf_12hour_stress	Dissecting the salt responsive transcriptome of Brassica napus
PRJNA214511	SRR948834	25177691	Brassica napus	N119	seedling	Root	root	greenhouse	control	Normal	abiotic	N	1h	3 weeks	root_01hour_ctrl	Dissecting the salt responsive transcriptome of Brassica napus
PRJNA214511	SRR948835	25177691	Brassica napus	N119	seedling	Root	root	greenhouse	test	Nacl	abiotic	200 mM	12h	3 weeks	root_12hour_stress	Dissecting the salt responsive transcriptome of Brassica napus
PRJNA214511	SRR948836	25177691	Brassica napus	N119	seedling	Root	root	greenhouse	control	Normal	abiotic	N	12h	3 weeks	root_12hour_ctrl	Dissecting the salt responsive transcriptome of Brassica napus
PRJNA214511	SRR948857	25177691	Brassica napus	N119	seedling	Root	root	greenhouse	test	Nacl	abiotic	200 mM	1h	3 weeks	root_01hour_stress	Dissecting the salt responsive transcriptome of Brassica napus
PRJNA230885	SRR1151409	25068644	Brassica napus	Westar	seedling	Leaf	cotyledon	NA	test	Leptosphaeria Maculans	biotic	7dpi	168h	NA	westar-Lmb-7dpi	We aimed to define the total gene expression of Leptosphaeria maculans and Leptosphaeria biglobosa during infection of Brassica napus cotyledon tissue. L. maculans causes blackleg disease of canola, the major disease of an important oil seed crop. This transcriptome information can be used to identify the genes specifically expressed during infection of the host plant, including disease 'effector…
PRJNA230885	SRR1151411	25068644	Brassica napus	Westar	seedling	Leaf	cotyledon	NA	test	Leptosphaeria Biglobosa	biotic	7dpi	168h	NA	westar-Lbc-7dpi	We aimed to define the total gene expression of Leptosphaeria maculans and Leptosphaeria biglobosa during infection of Brassica napus cotyledon tissue. L. maculans causes blackleg disease of canola, the major disease of an important oil seed crop. This transcriptome information can be used to identify the genes specifically expressed during infection of the host plant, including disease 'effector…
PRJNA230885	SRR1151414	25068644	Brassica napus	Westar	seedling	Leaf	cotyledon	NA	control	Normal	biotic	7dpi	168h	NA	westar-mock-7dpi	We aimed to define the total gene expression of Leptosphaeria maculans and Leptosphaeria biglobosa during infection of Brassica napus cotyledon tissue. L. maculans causes blackleg disease of canola, the major disease of an important oil seed crop. This transcriptome information can be used to identify the genes specifically expressed during infection of the host plant, including disease 'effector…
PRJNA230885	SRR1151419	25068644	Brassica napus	Westar	seedling	Leaf	cotyledon	NA	test	Leptosphaeria Maculans	biotic	14dpi	336h	NA	westar-Lmb-14dpi	We aimed to define the total gene expression of Leptosphaeria maculans and Leptosphaeria biglobosa during infection of Brassica napus cotyledon tissue. L. maculans causes blackleg disease of canola, the major disease of an important oil seed crop. This transcriptome information can be used to identify the genes specifically expressed during infection of the host plant, including disease 'effector…
PRJNA230885	SRR1151423	25068644	Brassica napus	Westar	seedling	Leaf	cotyledon	NA	test	Leptosphaeria Biglobosa	biotic	14dpi	336h	NA	westar-Lbc-14dpi	We aimed to define the total gene expression of Leptosphaeria maculans and Leptosphaeria biglobosa during infection of Brassica napus cotyledon tissue. L. maculans causes blackleg disease of canola, the major disease of an important oil seed crop. This transcriptome information can be used to identify the genes specifically expressed during infection of the host plant, including disease 'effector…
PRJNA230885	SRR1151429	25068644	Brassica napus	Westar	seedling	Leaf	cotyledon	NA	control	Normal	biotic	14dpi	336h	NA	westar-mock-14dpi	We aimed to define the total gene expression of Leptosphaeria maculans and Leptosphaeria biglobosa during infection of Brassica napus cotyledon tissue. L. maculans causes blackleg disease of canola, the major disease of an important oil seed crop. This transcriptome information can be used to identify the genes specifically expressed during infection of the host plant, including disease 'effector…
PRJNA230885	SRR1151410	25068644	Brassica napus	Westar	seedling	Leaf	cotyledon	NA	test	Leptosphaeria Maculans	biotic	7dpi	168h	NA	westar-Lmb-7dpi	We aimed to define the total gene expression of Leptosphaeria maculans and Leptosphaeria biglobosa during infection of Brassica napus cotyledon tissue. L. maculans causes blackleg disease of canola, the major disease of an important oil seed crop. This transcriptome information can be used to identify the genes specifically expressed during infection of the host plant, including disease 'effector…
PRJNA230885	SRR1151412	25068644	Brassica napus	Westar	seedling	Leaf	cotyledon	NA	test	Leptosphaeria Biglobosa	biotic	7dpi	168h	NA	westar-Lbc-7dpi	We aimed to define the total gene expression of Leptosphaeria maculans and Leptosphaeria biglobosa during infection of Brassica napus cotyledon tissue. L. maculans causes blackleg disease of canola, the major disease of an important oil seed crop. This transcriptome information can be used to identify the genes specifically expressed during infection of the host plant, including disease 'effector…
PRJNA230885	SRR1151413	25068644	Brassica napus	Westar	seedling	Leaf	cotyledon	NA	control	Normal	biotic	7dpi	168h	NA	westar-mock-7dpi	We aimed to define the total gene expression of Leptosphaeria maculans and Leptosphaeria biglobosa during infection of Brassica napus cotyledon tissue. L. maculans causes blackleg disease of canola, the major disease of an important oil seed crop. This transcriptome information can be used to identify the genes specifically expressed during infection of the host plant, including disease 'effector…
PRJNA230885	SRR1151420	25068644	Brassica napus	Westar	seedling	Leaf	cotyledon	NA	test	Leptosphaeria Maculans	biotic	14dpi	336h	NA	westar-Lmb-14dpi	We aimed to define the total gene expression of Leptosphaeria maculans and Leptosphaeria biglobosa during infection of Brassica napus cotyledon tissue. L. maculans causes blackleg disease of canola, the major disease of an important oil seed crop. This transcriptome information can be used to identify the genes specifically expressed during infection of the host plant, including disease 'effector…
PRJNA230885	SRR1151424	25068644	Brassica napus	Westar	seedling	Leaf	cotyledon	NA	test	Leptosphaeria Biglobosa	biotic	14dpi	336h	NA	westar-Lbc-14dpi	We aimed to define the total gene expression of Leptosphaeria maculans and Leptosphaeria biglobosa during infection of Brassica napus cotyledon tissue. L. maculans causes blackleg disease of canola, the major disease of an important oil seed crop. This transcriptome information can be used to identify the genes specifically expressed during infection of the host plant, including disease 'effector…
PRJNA230885	SRR1151425	25068644	Brassica napus	Westar	seedling	Leaf	cotyledon	NA	control	Normal	biotic	14dpi	336h	NA	westar-mock-14dpi	We aimed to define the total gene expression of Leptosphaeria maculans and Leptosphaeria biglobosa during infection of Brassica napus cotyledon tissue. L. maculans causes blackleg disease of canola, the major disease of an important oil seed crop. This transcriptome information can be used to identify the genes specifically expressed during infection of the host plant, including disease 'effector…
PRJNA237675	SRR1303543	25679513	Brassica napus	WH126	germination	Root	root	greenhouse	test	Salt	abiotic	N	12h	young radicles emerged approximately 1–2 mm	S_12	Global transcriptome profiling of Brassica napus under salt treatment
PRJNA237675	SRR1330268	25679513	Brassica napus	WH126	germination	Root	root	greenhouse	control	Water	abiotic	N	12h	young radicles emerged approximately 1–2 mm	H12	Global transcriptome profiling of Brassica napus under salt treatment
PRJNA237675	SRR1332093	25679513	Brassica napus	WH126	germination	Root	root	greenhouse	control	Water	abiotic	N	24h	young radicles emerged approximately 1–2 mm	H_24	Global transcriptome profiling of Brassica napus under salt treatment
PRJNA237675	SRR1606303	25679513	Brassica napus	WH126	germination	Root	root	greenhouse	test	Salt	abiotic	N	12h	young radicles emerged approximately 1–2 mm	S_12	Global transcriptome profiling of Brassica napus under salt treatment
PRJNA237675	SRR1303407	25679513	Brassica napus	WH126	germination	Root	root	greenhouse	test	Salt	abiotic	N	24h	young radicles emerged approximately 1–2 mm	S24	Global transcriptome profiling of Brassica napus under salt treatment
PRJNA237675	SRR1303544	25679513	Brassica napus	WH126	germination	Root	root	greenhouse	test	Salt	abiotic	N	3h	young radicles emerged approximately 1–2 mm	S3	Global transcriptome profiling of Brassica napus under salt treatment
PRJNA237675	SRR1330250	25679513	Brassica napus	WH126	germination	Root	root	greenhouse	control	Water	abiotic	N	3h	young radicles emerged approximately 1–2 mm	H3	Global transcriptome profiling of Brassica napus under salt treatment
PRJNA237675	SRR1332094	25679513	Brassica napus	WH126	germination	Root	root	greenhouse	control	Water	abiotic	N	0h	young radicles emerged approximately 1–2 mm	H0	Global transcriptome profiling of Brassica napus under salt treatment
PRJNA262144	SRR1604973	25506350	Brassica napus	CR3170	flowering	Seed	embryo	greenhouse	control	Normal	developmental	N	N	21 DAF in vivo (days after fertilization) and 10 days in vitro	NA	RNA-seq of embryos from cultivar CR3170 and CR3231, grown in vivo for 21 DAF (Days After Fertilization), followed by 10 days of in vitro cultivation
PRJNA262144	SRR1604976	25506350	Brassica napus	CR3170	flowering	Seed	embryo	greenhouse	control	Normal	developmental	N	N	21 DAF in vivo (days after fertilization) and 10 days in vitro	NA	RNA-seq of embryos from cultivar CR3170 and CR3231, grown in vivo for 21 DAF (Days After Fertilization), followed by 11 days of in vitro cultivation
PRJNA262144	SRR1604978	25506350	Brassica napus	CR3170	flowering	Seed	embryo	greenhouse	control	Normal	developmental	N	N	21 DAF in vivo (days after fertilization) and 10 days in vitro	NA	RNA-seq of embryos from cultivar CR3170 and CR3231, grown in vivo for 21 DAF (Days After Fertilization), followed by 12 days of in vitro cultivation
PRJNA262144	SRR1604996	25506350	Brassica napus	CR3231	flowering	Seed	embryo	greenhouse	control	Normal	developmental	N	N	21 DAF in vivo (days after fertilization) and 10 days in vitro	NA	RNA-seq of embryos from cultivar CR3170 and CR3231, grown in vivo for 21 DAF (Days After Fertilization), followed by 13 days of in vitro cultivation
PRJNA262144	SRR1604998	25506350	Brassica napus	CR3231	flowering	Seed	embryo	greenhouse	control	Normal	developmental	N	N	21 DAF in vivo (days after fertilization) and 10 days in vitro	NA	RNA-seq of embryos from cultivar CR3170 and CR3231, grown in vivo for 21 DAF (Days After Fertilization), followed by 14 days of in vitro cultivation
PRJNA262144	SRR1605000	25506350	Brassica napus	CR3231	flowering	Seed	embryo	greenhouse	control	Normal	developmental	N	N	21 DAF in vivo (days after fertilization) and 10 days in vitro	NA	RNA-seq of embryos from cultivar CR3170 and CR3231, grown in vivo for 21 DAF (Days After Fertilization), followed by 15 days of in vitro cultivation
PRJNA270960	SRR1731806	28091614	Brassica napus	resistant to drought	seedling	Leaf	leaf	greenhouse	control	Normal	abiotic	N	N	7 days after germination	NA	Illumina sequencing technology was applied to characterize drought stress transcriptome of B napus.
PRJNA270960	SRR1732355	28091614	Brassica napus	resistant to drought	seedling	Leaf	leaf	greenhouse	test	PEG-6000	abiotic	200 g/L	N	7 days after germination	NA	Illumina sequencing technology was applied to characterize drought stress transcriptome of B napus.
PRJNA270960	SRR1732356	28091614	Brassica napus	sensitive to drought	seedling	Leaf	leaf	greenhouse	control	Normal	abiotic	N	N	7 days after germination	NA	Illumina sequencing technology was applied to characterize drought stress transcriptome of B napus.
PRJNA270960	SRR1732358	28091614	Brassica napus	sensitive to drought	seedling	Leaf	leaf	greenhouse	test	PEG-6000	abiotic	200 g/L	N	7 days after germination	NA	Illumina sequencing technology was applied to characterize drought stress transcriptome of B napus.
PRJNA273932	SRR1778056	26082400	Brassica napus	Canola	seedling	Leaf	leaf	greenhouse	control	Normal	abiotic	N	192h	26 days	PEG control BR1	Selection higher energy efficiency and drought tolerance in canola results in distinct transcriptome and epigenome changes
PRJNA273932	SRR1781543	26082400	Brassica napus	Canola	seedling	Leaf	leaf	greenhouse	control	Normal	abiotic	N	192h	26 days	PEG control BR2	Selection higher energy efficiency and drought tolerance in canola results in distinct transcriptome and epigenome changes
PRJNA273932	SRR1781548	26082400	Brassica napus	Canola	seedling	Leaf	leaf	greenhouse	test	PEG1	abiotic	N	192h	26 days	PEG1 BR1	Selection higher energy efficiency and drought tolerance in canola results in distinct transcriptome and epigenome changes
PRJNA273932	SRR1781559	26082400	Brassica napus	Canola	seedling	Leaf	leaf	greenhouse	test	PEG1	abiotic	N	192h	26 days	PEG1 BR2	Selection higher energy efficiency and drought tolerance in canola results in distinct transcriptome and epigenome changes
PRJNA273932	SRR1781603	26082400	Brassica napus	Canola	seedling	Leaf	leaf	greenhouse	test	PEG2	abiotic	N	192h	26 days	PEG2 BR1	Selection higher energy efficiency and drought tolerance in canola results in distinct transcriptome and epigenome changes
PRJNA273932	SRR1783156	26082400	Brassica napus	Canola	seedling	Leaf	leaf	greenhouse	test	PEG2	abiotic	N	192h	26 days	PEG2 BR2	Selection higher energy efficiency and drought tolerance in canola results in distinct transcriptome and epigenome changes
PRJNA273932	SRR1783186	26082400	Brassica napus	Canola	seedling	Leaf	leaf	greenhouse	control	Normal	abiotic	N	192h	26 days	EUE control BR1	Selection higher energy efficiency and drought tolerance in canola results in distinct transcriptome and epigenome changes
PRJNA273932	SRR1783187	26082400	Brassica napus	Canola	seedling	Leaf	leaf	greenhouse	control	Normal	abiotic	N	192h	26 days	EUE control BR2	Selection higher energy efficiency and drought tolerance in canola results in distinct transcriptome and epigenome changes
PRJNA273932	SRR1783188	26082400	Brassica napus	Canola	seedling	Leaf	leaf	greenhouse	control	Normal	abiotic	N	192h	26 days	EUE control BR3	Selection higher energy efficiency and drought tolerance in canola results in distinct transcriptome and epigenome changes
PRJNA273932	SRR1783189	26082400	Brassica napus	Canola	seedling	Leaf	leaf	greenhouse	test	EUE	abiotic	N	192h	26 days	EUE epiline BR1	Selection higher energy efficiency and drought tolerance in canola results in distinct transcriptome and epigenome changes
PRJNA273932	SRR1783190	26082400	Brassica napus	Canola	seedling	Leaf	leaf	greenhouse	test	EUE	abiotic	N	192h	26 days	EUE epiline BR2	Selection higher energy efficiency and drought tolerance in canola results in distinct transcriptome and epigenome changes
PRJNA273932	SRR1783191	26082400	Brassica napus	Canola	seedling	Leaf	leaf	greenhouse	test	EUE	abiotic	N	192h	26 days	EUE epiline BR3	Selection higher energy efficiency and drought tolerance in canola results in distinct transcriptome and epigenome changes
PRJNA274853	SRR1793815	26743436	Brassica napus	J902	flowering	Stem	stem	field	test	Sclerotinia Sclerotiorum	biotic	24hpi	24h	at the termination of flowering	susceptibility	B. napus Transcriptome after S. sclerotiorum infection
PRJNA274853	SRR1793826	26743436	Brassica napus	J902	flowering	Stem	stem	field	test	Sclerotinia Sclerotiorum	biotic	24hpi	24h	at the termination of flowering	susceptibility	B. napus Transcriptome after S. sclerotiorum infection
PRJNA274853	SRR1793831	26743436	Brassica napus	J902	flowering	Stem	stem	field	test	Sclerotinia Sclerotiorum	biotic	24hpi	24h	at the termination of flowering	susceptibility	B. napus Transcriptome after S. sclerotiorum infection
PRJNA274853	SRR1793832	26743436	Brassica napus	J902	flowering	Stem	stem	field	test	Sclerotinia Sclerotiorum	biotic	48hpi	48h	at the termination of flowering	susceptibility	B. napus Transcriptome after S. sclerotiorum infection
PRJNA274853	SRR1793833	26743436	Brassica napus	J902	flowering	Stem	stem	field	test	Sclerotinia Sclerotiorum	biotic	48hpi	48h	at the termination of flowering	susceptibility	B. napus Transcriptome after S. sclerotiorum infection
PRJNA274853	SRR1793834	26743436	Brassica napus	J902	flowering	Stem	stem	field	test	Sclerotinia Sclerotiorum	biotic	48hpi	48h	at the termination of flowering	susceptibility	B. napus Transcriptome after S. sclerotiorum infection
PRJNA274853	SRR1793847	26743436	Brassica napus	J902	flowering	Stem	stem	field	test	Sclerotinia Sclerotiorum	biotic	96hpi	96h	at the termination of flowering	susceptibility	B. napus Transcriptome after S. sclerotiorum infection
PRJNA274853	SRR1793856	26743436	Brassica napus	J902	flowering	Stem	stem	field	test	Sclerotinia Sclerotiorum	biotic	96hpi	96h	at the termination of flowering	susceptibility	B. napus Transcriptome after S. sclerotiorum infection
PRJNA274853	SRR1793857	26743436	Brassica napus	J902	flowering	Stem	stem	field	test	Sclerotinia Sclerotiorum	biotic	96hpi	96h	at the termination of flowering	susceptibility	B. napus Transcriptome after S. sclerotiorum infection
PRJNA274853	SRR1793858	26743436	Brassica napus	J902	flowering	Stem	stem	field	control	Normal	biotic	N	N	at the termination of flowering	susceptibility	B. napus Transcriptome after S. sclerotiorum infection
PRJNA274853	SRR1793859	26743436	Brassica napus	J902	flowering	Stem	stem	field	control	Normal	biotic	N	N	at the termination of flowering	susceptibility	B. napus Transcriptome after S. sclerotiorum infection
PRJNA274853	SRR1793860	26743436	Brassica napus	J902	flowering	Stem	stem	field	control	Normal	biotic	N	N	at the termination of flowering	susceptibility	B. napus Transcriptome after S. sclerotiorum infection
PRJNA274853	SRR1793863	26743436	Brassica napus	J964	flowering	Stem	stem	field	test	Sclerotinia Sclerotiorum	biotic	24hpi	24h	at the termination of flowering	resistance	B. napus Transcriptome after S. sclerotiorum infection
PRJNA274853	SRR1793864	26743436	Brassica napus	J964	flowering	Stem	stem	field	test	Sclerotinia Sclerotiorum	biotic	24hpi	24h	at the termination of flowering	resistance	B. napus Transcriptome after S. sclerotiorum infection
PRJNA274853	SRR1793865	26743436	Brassica napus	J964	flowering	Stem	stem	field	test	Sclerotinia Sclerotiorum	biotic	24hpi	24h	at the termination of flowering	resistance	B. napus Transcriptome after S. sclerotiorum infection
PRJNA274853	SRR1793876	26743436	Brassica napus	J964	flowering	Stem	stem	field	test	Sclerotinia Sclerotiorum	biotic	48hpi	48h	at the termination of flowering	resistance	B. napus Transcriptome after S. sclerotiorum infection
PRJNA274853	SRR1793908	26743436	Brassica napus	J964	flowering	Stem	stem	field	test	Sclerotinia Sclerotiorum	biotic	48hpi	48h	at the termination of flowering	resistance	B. napus Transcriptome after S. sclerotiorum infection
PRJNA274853	SRR1793909	26743436	Brassica napus	J964	flowering	Stem	stem	field	test	Sclerotinia Sclerotiorum	biotic	48hpi	48h	at the termination of flowering	resistance	B. napus Transcriptome after S. sclerotiorum infection
PRJNA274853	SRR1793911	26743436	Brassica napus	J964	flowering	Stem	stem	field	test	Sclerotinia Sclerotiorum	biotic	96hpi	96h	at the termination of flowering	resistance	B. napus Transcriptome after S. sclerotiorum infection
PRJNA274853	SRR1793914	26743436	Brassica napus	J964	flowering	Stem	stem	field	test	Sclerotinia Sclerotiorum	biotic	96hpi	96h	at the termination of flowering	resistance	B. napus Transcriptome after S. sclerotiorum infection
PRJNA274853	SRR1793916	26743436	Brassica napus	J964	flowering	Stem	stem	field	test	Sclerotinia Sclerotiorum	biotic	96hpi	96h	at the termination of flowering	resistance	B. napus Transcriptome after S. sclerotiorum infection
PRJNA274853	SRR1793924	26743436	Brassica napus	J964	flowering	Stem	stem	field	control	Normal	biotic	N	N	at the termination of flowering	resistance	B. napus Transcriptome after S. sclerotiorum infection
PRJNA274853	SRR1793925	26743436	Brassica napus	J964	flowering	Stem	stem	field	control	Normal	biotic	N	N	at the termination of flowering	resistance	B. napus Transcriptome after S. sclerotiorum infection
PRJNA274853	SRR1793927	26743436	Brassica napus	J964	flowering	Stem	stem	field	control	Normal	biotic	N	N	at the termination of flowering	resistance	B. napus Transcriptome after S. sclerotiorum infection
PRJNA277295	SRR1916242	25965272	Brassica napus	Ninyou 12	seedling	Leaf	leaf	field	control	Normal	developmental	N	N	The leaves at the stage when plant had 4–5 leaves	T1	This study performs the transcriptome sequencing of leaves and seeds of Brassica napus, which can provide the expression profile of genes between leaves and seeds.
PRJNA277295	SRR2016207	25965272	Brassica napus	Ninyou 12	flowering	Seed	seed	field	control	Normal	developmental	N	N	25 days after pollination (DAP)	T3	This study performs the transcriptome sequencing of leaves and seeds of Brassica napus, which can provide the expression profile of genes between leaves and seeds.
PRJNA278304	SRR1915969	27265030	Brassica napus	WS126	seedling	Leaf	leaf	greenhouse	control	Normal	biotic	N	N	22 days	NA	The necrotrophic non host specific phytopathogen, Sclerotinia sclerotiorum is the causal agent of Sclerotinia stem rot, which is one of the most serious constraints to canola (Brassica napus L.) production worldwide. In earlier studies, many infection responsive genes in the host plant and the pathogen have been characterized separately. However, the detail molecular mechanisms underlying Sclerot…
PRJNA278304	SRR1915970	27265030	Brassica napus	WS126	seedling	Leaf	leaf	greenhouse	control	Normal	biotic	N	N	22 days	NA	The necrotrophic non host specific phytopathogen, Sclerotinia sclerotiorum is the causal agent of Sclerotinia stem rot, which is one of the most serious constraints to canola (Brassica napus L.) production worldwide. In earlier studies, many infection responsive genes in the host plant and the pathogen have been characterized separately. However, the detail molecular mechanisms underlying Sclerot…
PRJNA278304	SRR1915971	27265030	Brassica napus	WS126	seedling	Leaf	leaf	greenhouse	control	Normal	biotic	N	N	22 days	NA	The necrotrophic non host specific phytopathogen, Sclerotinia sclerotiorum is the causal agent of Sclerotinia stem rot, which is one of the most serious constraints to canola (Brassica napus L.) production worldwide. In earlier studies, many infection responsive genes in the host plant and the pathogen have been characterized separately. However, the detail molecular mechanisms underlying Sclerot…
PRJNA278304	SRR1915972	27265030	Brassica napus	WS126	seedling	Leaf	leaf	greenhouse	test	Sclerotinia Sclerotiorum	biotic	24 hpi	24h	23 days	NA	The necrotrophic non host specific phytopathogen, Sclerotinia sclerotiorum is the causal agent of Sclerotinia stem rot, which is one of the most serious constraints to canola (Brassica napus L.) production worldwide. In earlier studies, many infection responsive genes in the host plant and the pathogen have been characterized separately. However, the detail molecular mechanisms underlying Sclerot…
PRJNA278304	SRR1915973	27265030	Brassica napus	WS126	seedling	Leaf	leaf	greenhouse	test	Sclerotinia Sclerotiorum	biotic	24 hpi	24h	23 days	NA	The necrotrophic non host specific phytopathogen, Sclerotinia sclerotiorum is the causal agent of Sclerotinia stem rot, which is one of the most serious constraints to canola (Brassica napus L.) production worldwide. In earlier studies, many infection responsive genes in the host plant and the pathogen have been characterized separately. However, the detail molecular mechanisms underlying Sclerot…
PRJNA278304	SRR1915977	27265030	Brassica napus	WS126	seedling	Leaf	leaf	greenhouse	test	Sclerotinia Sclerotiorum	biotic	24 hpi	24h	23 days	NA	The necrotrophic non host specific phytopathogen, Sclerotinia sclerotiorum is the causal agent of Sclerotinia stem rot, which is one of the most serious constraints to canola (Brassica napus L.) production worldwide. In earlier studies, many infection responsive genes in the host plant and the pathogen have been characterized separately. However, the detail molecular mechanisms underlying Sclerot…
PRJNA278304	SRR1915978	27265030	Brassica napus	WS126	seedling	Leaf	leaf	greenhouse	control	Normal	biotic	N	N	22 days	NA	The necrotrophic non host specific phytopathogen, Sclerotinia sclerotiorum is the causal agent of Sclerotinia stem rot, which is one of the most serious constraints to canola (Brassica napus L.) production worldwide. In earlier studies, many infection responsive genes in the host plant and the pathogen have been characterized separately. However, the detail molecular mechanisms underlying Sclerot…
PRJNA278304	SRR1915979	27265030	Brassica napus	WS126	seedling	Leaf	leaf	greenhouse	control	Normal	biotic	N	N	22 days	NA	The necrotrophic non host specific phytopathogen, Sclerotinia sclerotiorum is the causal agent of Sclerotinia stem rot, which is one of the most serious constraints to canola (Brassica napus L.) production worldwide. In earlier studies, many infection responsive genes in the host plant and the pathogen have been characterized separately. However, the detail molecular mechanisms underlying Sclerot…
PRJNA278304	SRR1915980	27265030	Brassica napus	WS126	seedling	Leaf	leaf	greenhouse	control	Normal	biotic	N	N	22 days	NA	The necrotrophic non host specific phytopathogen, Sclerotinia sclerotiorum is the causal agent of Sclerotinia stem rot, which is one of the most serious constraints to canola (Brassica napus L.) production worldwide. In earlier studies, many infection responsive genes in the host plant and the pathogen have been characterized separately. However, the detail molecular mechanisms underlying Sclerot…
PRJNA278304	SRR1915981	27265030	Brassica napus	WS126	seedling	Leaf	leaf	greenhouse	test	Sclerotinia Sclerotiorum	biotic	48 hpi	48h	23 days	NA	The necrotrophic non host specific phytopathogen, Sclerotinia sclerotiorum is the causal agent of Sclerotinia stem rot, which is one of the most serious constraints to canola (Brassica napus L.) production worldwide. In earlier studies, many infection responsive genes in the host plant and the pathogen have been characterized separately. However, the detail molecular mechanisms underlying Sclerot…
PRJNA278304	SRR1915982	27265030	Brassica napus	WS126	seedling	Leaf	leaf	greenhouse	test	Sclerotinia Sclerotiorum	biotic	48 hpi	48h	23 days	NA	The necrotrophic non host specific phytopathogen, Sclerotinia sclerotiorum is the causal agent of Sclerotinia stem rot, which is one of the most serious constraints to canola (Brassica napus L.) production worldwide. In earlier studies, many infection responsive genes in the host plant and the pathogen have been characterized separately. However, the detail molecular mechanisms underlying Sclerot…
PRJNA278304	SRR1915983	27265030	Brassica napus	WS126	seedling	Leaf	leaf	greenhouse	test	Sclerotinia Sclerotiorum	biotic	48 hpi	48h	23 days	NA	The necrotrophic non host specific phytopathogen, Sclerotinia sclerotiorum is the causal agent of Sclerotinia stem rot, which is one of the most serious constraints to canola (Brassica napus L.) production worldwide. In earlier studies, many infection responsive genes in the host plant and the pathogen have been characterized separately. However, the detail molecular mechanisms underlying Sclerot…
PRJNA284624	SRR2036392	26896439	Brassica napus	NA	flowering	Seed	seed	field	control	Brown Seeds	genetic	N	N	26 DAF	brown seeds	Identification of genes related to embryonal control of yellow seed coat in B. napus
PRJNA284624	SRR2036393	26896439	Brassica napus	NA	flowering	Seed	seed	field	test	Normal	genetic	N	N	26 DAF	yellow seeds	Identification of genes related to embryonal control of yellow seed coat in B. napus
PRJNA285423	SRR2046992	NA	Brassica napus	R1	flowering	Seed	seed	NA	control	Normal	developmental	N	N	25 days after flower	NA	NA
PRJNA285423	SRR2046993	NA	Brassica napus	R1	flowering	silique	silique pericarp	NA	control	Normal	developmental	N	N	16 days after flower	NA	NA
PRJNA285423	SRR2046994	NA	Brassica napus	zy72360	flowering	Seed	seed	NA	control	Normal	developmental	N	N	25 days after flower	NA	NA
PRJNA285423	SRR2046995	NA	Brassica napus	zy72360	flowering	silique	silique pericarp	NA	control	Normal	developmental	N	N	16 days after flower	NA	NA
PRJNA285685	SRR2048494	28775729	Brassica napus	SP2S	bolting	flower	bud	greenhouse	control	Normal	abiotic	N	N	NA	TGMS line SP2S	A comparative transcriptome analysis of SP2S flower bud and its Near isogenic line SP2F was conducted
PRJNA285685	SRR2052475	28775729	Brassica napus	SP2S	bolting	flower	bud	greenhouse	test	Low Temperature	abiotic	N	N	NA	male sterile line SP2S	A comparative transcriptome analysis of SP2S flower bud and its Near isogenic line SP3F was conducted
PRJNA285685	SRR2052499	28775729	Brassica napus	SP2S	bolting	flower	bud	greenhouse	control	Normal	abiotic	N	N	NA	male sterile line SP2S	A comparative transcriptome analysis of SP2S flower bud and its Near isogenic line SP4F was conducted
PRJNA285685	SRR2052502	28775729	Brassica napus	SP2F	bolting	flower	bud	greenhouse	test	Low Temperature	abiotic	N	N	NA	fertile NIL SP2F	A comparative transcriptome analysis of SP2S flower bud and its Near isogenic line SP5F was conducted
PRJNA285685	SRR2052505	28775729	Brassica napus	SP2F	bolting	flower	bud	greenhouse	control	Normal	abiotic	N	N	NA	fertile NIL SP2F	A comparative transcriptome analysis of SP2S flower bud and its Near isogenic line SP6F was conducted
PRJNA288615	SRR2086704	30070082	Brassica napus	ZS11	seedling	Leaf	leaf	greenhouse	test	Red And Blue Light	abiotic	100R:0B%	504h	vegetative stage	Bran_LQ_R	To study the transcriptional response of rapeseed leaves to red and blue light quality.
PRJNA288615	SRR2924838	30070082	Brassica napus	ZS11	seedling	Leaf	leaf	greenhouse	test	Red And Blue Light	abiotic	75R:25B%	504h	vegetative stage	Bran_LQ_R:B=3:1	To study the transcriptional response of rapeseed leaves to red and blue light quality.
PRJNA288615	SRR2924839	30070082	Brassica napus	ZS11	seedling	Leaf	leaf	greenhouse	test	Red And Blue Light	abiotic	25R:75B%	504h	vegetative stage	Bran_LQ_R:B=1:3	To study the transcriptional response of rapeseed leaves to red and blue light quality.
PRJNA288615	SRR2924840	30070082	Brassica napus	ZS11	seedling	Leaf	leaf	greenhouse	test	Red And Blue Light	abiotic	0R:100B%	504h	vegetative stage	Bran_LQ_B	To study the transcriptional response of rapeseed leaves to red and blue light quality.
PRJNA293490	SRR2179614	26656530	Brassica napus	WSLA	flowering	flower	bud	field	test	Normal	genetic	N	N	diameter less than 4 mm	male fertile line WSLA	comparative transcriptome analysis of Recessive Male Sterility (RGMS) in sterile and fertile Brassica napus lines
PRJNA293490	SRR2179615	26656530	Brassica napus	WSLB	flowering	flower	bud	field	test	Normal	genetic	N	N	diameter less than 4 mm	male sterile line WSLB	comparative transcriptome analysis of Recessive Male Sterility (RGMS) in sterile and fertile Brassica napus lines
PRJNA293490	SRR2192464	26656530	Brassica napus	WSLA	flowering	flower	bud	field	test	Normal	genetic	N	N	diameter less than 4 mm	male sterile line WSLA	comparative transcriptome analysis of Recessive Male Sterility (RGMS) in sterile and fertile Brassica napus lines
PRJNA293490	SRR2192489	26656530	Brassica napus	WSLB	flowering	flower	bud	field	test	Normal	genetic	N	N	7 days after germination	male fertile line WSLB	comparative transcriptome analysis of Recessive Male Sterility (RGMS) in sterile and fertile Brassica napus lines
PRJNA307145	SRR3062290	NA	Brassica napus	Qinyou No.7	seedling	Leaf	leaf	NA	test	Low Temperature	abiotic	N	N	7 days after germination	BN96	The goal of this project is to identify Brassica napus transcripts under low temperature stress using Illumina Hiseq 2500 platform.
PRJNA307145	SRR3062291	NA	Brassica napus	Qinyou No.7	seedling	Leaf	leaf	NA	test	Low Temperature	abiotic	N	N	7 days after germination	BN96	The goal of this project is to identify Brassica napus transcripts under low temperature stress using Illumina Hiseq 2500 platform.
PRJNA307145	SRR3062292	NA	Brassica napus	Qinyou No.7	seedling	Leaf	leaf	NA	test	Low Temperature	abiotic	N	N	7 days after germination	BN96	The goal of this project is to identify Brassica napus transcripts under low temperature stress using Illumina Hiseq 2500 platform.
PRJNA307145	SRR3062293	NA	Brassica napus	Qinyou No.7	seedling	Leaf	leaf	NA	test	Low Temperature	abiotic	N	N	7 days after germination	BN96	The goal of this project is to identify Brassica napus transcripts under low temperature stress using Illumina Hiseq 2500 platform.
PRJNA308274	SRR3091716	NA	Brassica napus	YG689	flowering	Stem	stem	NA	control	Normal	developmental	N	N	initialing flower stage	NA	Brassica napus Yinggan689(Abbr. YG 689) is the hybrid of C. bursa-pastoris and B. napus ZY821.The stem transcriptome of B. napus YG689 at initialing flower stage is analyzed using Illumina HiSeq 2000 sequencing technology. It is important to explore a new method for improving the disease and lodging resistance of oilseed rape.
PRJNA311316	SRR3157041	28222234	Brassica napus	Westar	seedling	Leaf	cotyledon	greenhouse	control	Normal	biotic	N	0h	7 days old	Westar_mock_0dpi-BR1	Comprehensive RNA profiling of susceptible and resistant (LepR1) Brassica napus to L. Maculans
PRJNA311316	SRR3157042	28222234	Brassica napus	Westar	seedling	Leaf	cotyledon	greenhouse	control	Normal	biotic	N	0h	7 days old	Westar_mock_0dpi-BR2	Comprehensive RNA profiling of susceptible and resistant (LepR1) Brassica napus to L. Maculans
PRJNA311316	SRR3157043	28222234	Brassica napus	Westar	seedling	Leaf	cotyledon	greenhouse	control	Normal	biotic	N	0h	7 days old	Westar_mock_0dpi-BR3	Comprehensive RNA profiling of susceptible and resistant (LepR1) Brassica napus to L. Maculans
PRJNA311316	SRR3157044	28222234	Brassica napus	Westar	seedling	Leaf	cotyledon	greenhouse	test	Leptosphaeria Maculans	biotic	3dpi	72h	7 days old	Westar_3dpi-BR1	Comprehensive RNA profiling of susceptible and resistant (LepR1) Brassica napus to L. Maculans
PRJNA311316	SRR3157045	28222234	Brassica napus	Westar	seedling	Leaf	cotyledon	greenhouse	test	Leptosphaeria Maculans	biotic	3dpi	72h	7 days old	Westar_3dpi-BR2	Comprehensive RNA profiling of susceptible and resistant (LepR1) Brassica napus to L. Maculans
PRJNA311316	SRR3157046	28222234	Brassica napus	Westar	seedling	Leaf	cotyledon	greenhouse	test	Leptosphaeria Maculans	biotic	3dpi	72h	7 days old	Westar_3dpi-BR3	Comprehensive RNA profiling of susceptible and resistant (LepR1) Brassica napus to L. Maculans
PRJNA311316	SRR3157048	28222234	Brassica napus	Westar	seedling	Leaf	cotyledon	greenhouse	control	Normal	biotic	N	72h	7 days old	Westar_mock-3dpi-BR2	Comprehensive RNA profiling of susceptible and resistant (LepR1) Brassica napus to L. Maculans
PRJNA311316	SRR3157049	28222234	Brassica napus	Westar	seedling	Leaf	cotyledon	greenhouse	test	Leptosphaeria Maculans	biotic	7dpi	168h	7 days old	Westar_7dpi-BR1	Comprehensive RNA profiling of susceptible and resistant (LepR1) Brassica napus to L. Maculans
PRJNA311316	SRR3157050	28222234	Brassica napus	Westar	seedling	Leaf	cotyledon	greenhouse	test	Leptosphaeria Maculans	biotic	7dpi	168h	7 days old	Westar_7dpi-BR2	Comprehensive RNA profiling of susceptible and resistant (LepR1) Brassica napus to L. Maculans
PRJNA311316	SRR3157051	28222234	Brassica napus	Westar	seedling	Leaf	cotyledon	greenhouse	test	Leptosphaeria Maculans	biotic	7dpi	168h	7 days old	Westar_7dpi-BR3	Comprehensive RNA profiling of susceptible and resistant (LepR1) Brassica napus to L. Maculans
PRJNA311316	SRR3157052	28222234	Brassica napus	Westar	seedling	Leaf	cotyledon	greenhouse	control	Normal	biotic	N	168h	7 days old	Westar_mock-7dpi-BR1	Comprehensive RNA profiling of susceptible and resistant (LepR1) Brassica napus to L. Maculans
PRJNA311316	SRR3157047	28222234	Brassica napus	Westar	seedling	Leaf	cotyledon	greenhouse	control	Normal	biotic	N	72h	7 days old	Westar_mock-3dpi-BR1	Comprehensive RNA profiling of susceptible and resistant (LepR1) Brassica napus to L. Maculans
PRJNA311316	SRR3157053	28222234	Brassica napus	Westar	seedling	Leaf	cotyledon	greenhouse	control	Normal	biotic	N	168h	7 days old	Westar_mock-7dpi-BR2	Comprehensive RNA profiling of susceptible and resistant (LepR1) Brassica napus to L. Maculans
PRJNA311316	SRR3157056	28222234	Brassica napus	Westar	seedling	Leaf	cotyledon	greenhouse	test	Leptosphaeria Maculans	biotic	11dpi	264h	7 days old	Westar_11dpi-BR3	Comprehensive RNA profiling of susceptible and resistant (LepR1) Brassica napus to L. Maculans
PRJNA311316	SRR3157058	28222234	Brassica napus	Westar	seedling	Leaf	cotyledon	greenhouse	control	Normal	biotic	N	264h	7 days old	Westar_mock-11dpi-BR2	Comprehensive RNA profiling of susceptible and resistant (LepR1) Brassica napus to L. Maculans
PRJNA311316	SRR3157061	28222234	Brassica napus	DF78 (LepR1)	seedling	Leaf	cotyledon	greenhouse	control	Normal	biotic	N	0h	7 days old	DF78_mock_0dpi-BR3	Comprehensive RNA profiling of susceptible and resistant (LepR1) Brassica napus to L. Maculans
PRJNA311316	SRR3157054	28222234	Brassica napus	Westar	seedling	Leaf	cotyledon	greenhouse	test	Leptosphaeria Maculans	biotic	11dpi	264h	7 days old	Westar_11dpi-BR1	Comprehensive RNA profiling of susceptible and resistant (LepR1) Brassica napus to L. Maculans
PRJNA311316	SRR3157055	28222234	Brassica napus	Westar	seedling	Leaf	cotyledon	greenhouse	test	Leptosphaeria Maculans	biotic	11dpi	264h	7 days old	Westar_11dpi-BR2	Comprehensive RNA profiling of susceptible and resistant (LepR1) Brassica napus to L. Maculans
PRJNA311316	SRR3157057	28222234	Brassica napus	Westar	seedling	Leaf	cotyledon	greenhouse	control	Normal	biotic	N	264h	7 days old	Westar_mock-11dpi-BR1	Comprehensive RNA profiling of susceptible and resistant (LepR1) Brassica napus to L. Maculans
PRJNA311316	SRR3157059	28222234	Brassica napus	DF78 (LepR1)	seedling	Leaf	cotyledon	greenhouse	control	Normal	biotic	N	0h	7 days old	DF78_mock_0dpi-BR1	Comprehensive RNA profiling of susceptible and resistant (LepR1) Brassica napus to L. Maculans
PRJNA311316	SRR3157060	28222234	Brassica napus	DF78 (LepR1)	seedling	Leaf	cotyledon	greenhouse	control	Normal	biotic	N	0h	7 days old	DF78_mock_0dpi-BR2	Comprehensive RNA profiling of susceptible and resistant (LepR1) Brassica napus to L. Maculans
PRJNA311316	SRR3157062	28222234	Brassica napus	DF78 (LepR1)	seedling	Leaf	cotyledon	greenhouse	test	Leptosphaeria Maculans	biotic	3dpi	72h	7 days old	DF78_3dpi-BR1	Comprehensive RNA profiling of susceptible and resistant (LepR1) Brassica napus to L. Maculans
PRJNA311316	SRR3157063	28222234	Brassica napus	DF78 (LepR1)	seedling	Leaf	cotyledon	greenhouse	test	Leptosphaeria Maculans	biotic	3dpi	72h	7 days old	DF78_3dpi-BR2	Comprehensive RNA profiling of susceptible and resistant (LepR1) Brassica napus to L. Maculans
PRJNA311316	SRR3157064	28222234	Brassica napus	DF78 (LepR1)	seedling	Leaf	cotyledon	greenhouse	test	Leptosphaeria Maculans	biotic	3dpi	72h	7 days old	DF78_3dpi-BR3	Comprehensive RNA profiling of susceptible and resistant (LepR1) Brassica napus to L. Maculans
PRJNA311316	SRR3157065	28222234	Brassica napus	DF78 (LepR1)	seedling	Leaf	cotyledon	greenhouse	control	Normal	biotic	N	72h	7 days old	DF78_mock-3dpi-BR1	Comprehensive RNA profiling of susceptible and resistant (LepR1) Brassica napus to L. Maculans
PRJNA311316	SRR3157066	28222234	Brassica napus	DF78 (LepR1)	seedling	Leaf	cotyledon	greenhouse	control	Normal	biotic	N	72h	7 days old	DF78_mock-3dpi-BR2	Comprehensive RNA profiling of susceptible and resistant (LepR1) Brassica napus to L. Maculans
PRJNA311316	SRR3157067	28222234	Brassica napus	DF78 (LepR1)	seedling	Leaf	cotyledon	greenhouse	test	Leptosphaeria Maculans	biotic	7dpi	168h	7 days old	DF78_7dpi-BR1	Comprehensive RNA profiling of susceptible and resistant (LepR1) Brassica napus to L. Maculans
PRJNA311316	SRR3157068	28222234	Brassica napus	DF78 (LepR1)	seedling	Leaf	cotyledon	greenhouse	test	Leptosphaeria Maculans	biotic	7dpi	168h	7 days old	DF78_7dpi-BR2	Comprehensive RNA profiling of susceptible and resistant (LepR1) Brassica napus to L. Maculans
PRJNA311316	SRR3157069	28222234	Brassica napus	DF78 (LepR1)	seedling	Leaf	cotyledon	greenhouse	test	Leptosphaeria Maculans	biotic	7dpi	168h	7 days old	DF78_7dpi-BR3	Comprehensive RNA profiling of susceptible and resistant (LepR1) Brassica napus to L. Maculans
PRJNA311316	SRR3157070	28222234	Brassica napus	DF78 (LepR1)	seedling	Leaf	cotyledon	greenhouse	control	Normal	biotic	N	168h	7 days old	DF78_mock-7dpi-BR1	Comprehensive RNA profiling of susceptible and resistant (LepR1) Brassica napus to L. Maculans
PRJNA311316	SRR3157071	28222234	Brassica napus	DF78 (LepR1)	seedling	Leaf	cotyledon	greenhouse	control	Normal	biotic	N	168h	7 days old	DF78_mock-7dpi-BR2	Comprehensive RNA profiling of susceptible and resistant (LepR1) Brassica napus to L. Maculans
PRJNA311316	SRR3157072	28222234	Brassica napus	DF78 (LepR1)	seedling	Leaf	cotyledon	greenhouse	test	Leptosphaeria Maculans	biotic	11dpi	264h	7 days old	DF78_11dpi-BR1	Comprehensive RNA profiling of susceptible and resistant (LepR1) Brassica napus to L. Maculans
PRJNA311316	SRR3157073	28222234	Brassica napus	DF78 (LepR1)	seedling	Leaf	cotyledon	greenhouse	test	Leptosphaeria Maculans	biotic	11dpi	264h	7 days old	DF78_11dpi-BR2	Comprehensive RNA profiling of susceptible and resistant (LepR1) Brassica napus to L. Maculans
PRJNA311316	SRR3157074	28222234	Brassica napus	DF78 (LepR1)	seedling	Leaf	cotyledon	greenhouse	test	Leptosphaeria Maculans	biotic	11dpi	264h	7 days old	DF78_11dpi-BR3	Comprehensive RNA profiling of susceptible and resistant (LepR1) Brassica napus to L. Maculans
PRJNA311316	SRR3157075	28222234	Brassica napus	DF78 (LepR1)	seedling	Leaf	cotyledon	greenhouse	control	Normal	biotic	N	264h	7 days old	DF78_mock-11dpi-BR1	Comprehensive RNA profiling of susceptible and resistant (LepR1) Brassica napus to L. Maculans
PRJNA311316	SRR3157076	28222234	Brassica napus	DF78 (LepR1)	seedling	Leaf	cotyledon	greenhouse	control	Normal	biotic	N	264h	7 days old	DF78_mock-11dpi-BR2	Comprehensive RNA profiling of susceptible and resistant (LepR1) Brassica napus to L. Maculans
PRJNA311067	SRR3147783	28119706	Brassica napus	ZS11	flowering	Seed	seed	field	control	Normal	developmental	N	N	2 weeks after pollination	NA	Understanding the regulation of lipid metabolism is vital for genetic engineering of Brassica napus (B. napus) to increase oil yield or modify oil composition. We report the application of Illumina Hiseq 2000 for transcriptome profiling of seeds of B. napus at different developmental stages, which may uncover the dynamic changes in lipid metabolism and reveal key genes involved in lipid biosynthe…
PRJNA311067	SRR3147784	28119706	Brassica napus	ZS11	flowering	Seed	seed	field	control	Normal	developmental	N	N	4 weeks after pollination	NA	Understanding the regulation of lipid metabolism is vital for genetic engineering of Brassica napus (B. napus) to increase oil yield or modify oil composition. We report the application of Illumina Hiseq 2000 for transcriptome profiling of seeds of B. napus at different developmental stages, which may uncover the dynamic changes in lipid metabolism and reveal key genes involved in lipid biosynthe…
PRJNA311067	SRR3147785	28119706	Brassica napus	ZS11	flowering	Seed	seed	field	control	Normal	developmental	N	N	6 weeks after pollination	NA	Understanding the regulation of lipid metabolism is vital for genetic engineering of Brassica napus (B. napus) to increase oil yield or modify oil composition. We report the application of Illumina Hiseq 2000 for transcriptome profiling of seeds of B. napus at different developmental stages, which may uncover the dynamic changes in lipid metabolism and reveal key genes involved in lipid biosynthe…
PRJNA311067	SRR3147786	28119706	Brassica napus	ZS11	flowering	Seed	seed	field	control	Normal	developmental	N	N	8 weeks after pollination	NA	Understanding the regulation of lipid metabolism is vital for genetic engineering of Brassica napus (B. napus) to increase oil yield or modify oil composition. We report the application of Illumina Hiseq 2000 for transcriptome profiling of seeds of B. napus at different developmental stages, which may uncover the dynamic changes in lipid metabolism and reveal key genes involved in lipid biosynthe…
PRJNA317510	SRR3343235	27811979	Brassica napus	NA	flowering	Stem	stem	field	test	Low Harvest Index	genetic	N	N	20 DAF	Stem of low harvest index accessions at YN replicate 1	Identification of differentially expressed genes between extremely high and low harvest index accessions
PRJNA317510	SRR3343236	27811979	Brassica napus	NA	flowering	Stem	stem	field	test	Low Harvest Index	genetic	N	N	20 DAF	Stem of low harvest index accessions at YN replicate 2	Identification of differentially expressed genes between extremely high and low harvest index accessions
PRJNA317510	SRR3343237	27811979	Brassica napus	NA	flowering	flower	bud	field	test	High Harvest Index	genetic	N	N	20 DAF	Bud on the main inflorescence in high harvest index accessions at YN replicate 2	Identification of differentially expressed genes between extremely high and low harvest index accessions
PRJNA317510	SRR3343238	27811979	Brassica napus	NA	flowering	silique	silique pericarp	field	test	Low Harvest Index	genetic	N	N	20 DAF	Silique pericarp on the main inflorescence in low harvest index accessions at CQ replicate 2	Identification of differentially expressed genes between extremely high and low harvest index accessions
PRJNA317510	SRR3347141	27811979	Brassica napus	NA	flowering	silique	silique pericarp	field	test	High Harvest Index	genetic	N	N	20 DAF	Silique pericarp on the primary branch in high harvest index accessions at YN replicate 1	Identification of differentially expressed genes between extremely high and low harvest index accessions
PRJNA317510	SRR3347142	27811979	Brassica napus	NA	flowering	silique	silique pericarp	field	test	High Harvest Index	genetic	N	N	20 DAF	Silique pericarp on the primary branch in high harvest index accessions at YN replicate 2	Identification of differentially expressed genes between extremely high and low harvest index accessions
PRJNA317510	SRR3348118	27811979	Brassica napus	NA	flowering	silique	silique pericarp	field	test	High Harvest Index	genetic	N	N	20 DAF	Silique pericarp on the main inflorescence in high harvest index accessions at YN replicate 1	Identification of differentially expressed genes between extremely high and low harvest index accessions
PRJNA317510	SRR3349850	27811979	Brassica napus	NA	flowering	Seed	seed	field	test	High Harvest Index	genetic	N	N	20 DAF	Seeds on the primary branch in high harvest index accessions at YN replicate 2	Identification of differentially expressed genes between extremely high and low harvest index accessions
PRJNA317510	SRR3351917	27811979	Brassica napus	NA	flowering	Seed	seed	field	test	High Harvest Index	genetic	N	N	20 DAF	Seeds on the primary branch in high harvest index accessions at YN replicate 1	Identification of differentially expressed genes between extremely high and low harvest index accessions
PRJNA317510	SRR3352389	27811979	Brassica napus	NA	flowering	Seed	seed	field	test	High Harvest Index	genetic	N	N	20 DAF	Seeds on the main inflorescence in high harvest index accessions at YN replicate 2	Identification of differentially expressed genes between extremely high and low harvest index accessions
PRJNA317510	SRR3355337	27811979	Brassica napus	NA	flowering	Seed	seed	field	test	High Harvest Index	genetic	N	N	20 DAF	Seeds on the main inflorescence in high harvest index accessions at YN replicate 1	Identification of differentially expressed genes between extremely high and low harvest index accessions
PRJNA317510	SRR3355338	27811979	Brassica napus	NA	flowering	flower	bud	field	test	High Harvest Index	genetic	N	N	20 DAF	Bud on the primary branch in high harvest index accessions at YN replicate 2	Identification of differentially expressed genes between extremely high and low harvest index accessions
PRJNA317510	SRR3355360	27811979	Brassica napus	NA	flowering	flower	bud	field	test	High Harvest Index	genetic	N	N	20 DAF	Bud on the primary branch in high harvest index accessions at YN replicate 1	Identification of differentially expressed genes between extremely high and low harvest index accessions
PRJNA317510	SRR3355369	27811979	Brassica napus	NA	flowering	flower	bud	field	test	High Harvest Index	genetic	N	N	20 DAF	Bud on the main inflorescence in high harvest index accessions at YN replicate 1	Identification of differentially expressed genes between extremely high and low harvest index accessions
PRJNA317510	SRR3357539	27811979	Brassica napus	NA	flowering	Leaf	leaf	field	test	High Harvest Index	genetic	N	N	20 DAF	Leaf of high harvest index accessions at YN replicate 2	Identification of differentially expressed genes between extremely high and low harvest index accessions
PRJNA317510	SRR3357562	27811979	Brassica napus	NA	flowering	Leaf	leaf	field	test	High Harvest Index	genetic	N	N	20 DAF	Leaf of high harvest index accessions at YN replicate 1	Identification of differentially expressed genes between extremely high and low harvest index accessions
PRJNA317510	SRR3359113	27811979	Brassica napus	NA	flowering	Stem	stem	field	test	High Harvest Index	genetic	N	N	20 DAF	Stem of high harvest index accessions at YN replicate 2	Identification of differentially expressed genes between extremely high and low harvest index accessions
PRJNA317510	SRR3359124	27811979	Brassica napus	NA	flowering	Stem	stem	field	test	High Harvest Index	genetic	N	N	20 DAF	Stem of high harvest index accessions at YN replicate 1	Identification of differentially expressed genes between extremely high and low harvest index accessions
PRJNA317510	SRR3439745	27811979	Brassica napus	NA	flowering	Stem	stem	field	test	Low Harvest Index	genetic	N	N	20 DAF	Stem of low harvest index accessions at CQ replicate 1	Identification of differentially expressed genes between extremely high and low harvest index accessions
PRJNA317510	SRR3439746	27811979	Brassica napus	NA	flowering	Stem	stem	field	test	Low Harvest Index	genetic	N	N	20 DAF	Stem of low harvest index accessions at CQ replicate 2	Identification of differentially expressed genes between extremely high and low harvest index accessions
PRJNA317510	SRR3439748	27811979	Brassica napus	NA	flowering	Leaf	leaf	field	test	Low Harvest Index	genetic	N	N	20 DAF	Leaf of low harvest index accessions at CQ replicate 1	Identification of differentially expressed genes between extremely high and low harvest index accessions
PRJNA317510	SRR3439750	27811979	Brassica napus	NA	flowering	flower	bud	field	test	Low Harvest Index	genetic	N	N	20 DAF	Bud on the main inflorescence in low harvest index accessions at CQ replicate 1	Identification of differentially expressed genes between extremely high and low harvest index accessions
PRJNA317510	SRR3439752	27811979	Brassica napus	NA	flowering	flower	bud	field	test	Low Harvest Index	genetic	N	N	20 DAF	Bud on the main inflorescence in low harvest index accessions at CQ replicate 2	Identification of differentially expressed genes between extremely high and low harvest index accessions
PRJNA317510	SRR3439754	27811979	Brassica napus	NA	flowering	flower	bud	field	test	Low Harvest Index	genetic	N	N	20 DAF	Bud on the primary branch in low harvest index accessions at CQ replicate 1	Identification of differentially expressed genes between extremely high and low harvest index accessions
PRJNA317510	SRR3439759	27811979	Brassica napus	NA	flowering	flower	bud	field	test	Low Harvest Index	genetic	N	N	20 DAF	Bud on the primary branch in low harvest index accessions at CQ replicate 2	Identification of differentially expressed genes between extremely high and low harvest index accessions
PRJNA317510	SRR3439761	27811979	Brassica napus	NA	flowering	Seed	seed	field	test	Low Harvest Index	genetic	N	N	20 DAF	Seeds on the main inflorescence in low harvest index accessions at CQ replicate 2	Identification of differentially expressed genes between extremely high and low harvest index accessions
PRJNA317510	SRR3439856	27811979	Brassica napus	NA	flowering	Seed	seed	field	test	Low Harvest Index	genetic	N	N	20 DAF	Seeds on the primary branch in low harvest index accessions at CQ replicate 1	Identification of differentially expressed genes between extremely high and low harvest index accessions
PRJNA317510	SRR3439928	27811979	Brassica napus	NA	flowering	Seed	seed	field	test	Low Harvest Index	genetic	N	N	20 DAF	Seeds on the primary branch in low harvest index accessions at CQ replicate 2	Identification of differentially expressed genes between extremely high and low harvest index accessions
PRJNA317510	SRR3439930	27811979	Brassica napus	NA	flowering	silique	silique pericarp	field	test	Low Harvest Index	genetic	N	N	20 DAF	Silique pericarp on the main inflorescence in low harvest index accessions at CQ replicate 1	Identification of differentially expressed genes between extremely high and low harvest index accessions
PRJNA317510	SRR5074227	27811979	Brassica napus	NA	flowering	Leaf	leaf	field	test	Low Harvest Index	genetic	N	N	20 DAF	Leaf of low harvest index accessions at YN replicate 1	Identification of differentially expressed genes between extremely high and low harvest index accessions
PRJNA317510	SRR5074228	27811979	Brassica napus	NA	flowering	Leaf	leaf	field	test	High Harvest Index	genetic	N	N	20 DAF	Leaf of high harvest index accessions at YN replicate 1	Identification of differentially expressed genes between extremely high and low harvest index accessions
PRJNA318952	SRR3405203	28077071	Brassica napus	ZS11	seedling	Stem	shoot apexes	NA	control	Normal	developmental	N	N	6-8 leaf stage	NA	RNA sequencing was first performed for SAM in rapeseed, which provided new and further insights into the determination of floral organ number.
PRJNA321917	SRR3537150	29036633	Brassica napus	Westar	full-bloom	Leaf	leaf	greenhouse	control	Normal	biotic	N	N	30–50% bloom stage	susceptible	Global transcriptome profiling of suceptible and tolerant lines of Brassica napus infected with Sclerotinia sclerotiorum using a petal inoculation method that mimics field conditions. Overall design: A total of 12 samples were sequenced. Three biological replicates of mock- and ascospore-inocluated leaves in both susceptible (Westar) and tolerant (ZY821) genotypes of B. napus. Samples were sequen…
PRJNA321917	SRR3537151	29036633	Brassica napus	Westar	full-bloom	Leaf	leaf	greenhouse	control	Normal	biotic	N	N	30–50% bloom stage	susceptible	Global transcriptome profiling of suceptible and tolerant lines of Brassica napus infected with Sclerotinia sclerotiorum using a petal inoculation method that mimics field conditions. Overall design: A total of 12 samples were sequenced. Three biological replicates of mock- and ascospore-inocluated leaves in both susceptible (Westar) and tolerant (ZY821) genotypes of B. napus. Samples were sequen…
PRJNA321917	SRR3537152	29036633	Brassica napus	Westar	full-bloom	Leaf	leaf	greenhouse	control	Normal	biotic	N	N	30–50% bloom stage	susceptible	Global transcriptome profiling of suceptible and tolerant lines of Brassica napus infected with Sclerotinia sclerotiorum using a petal inoculation method that mimics field conditions. Overall design: A total of 12 samples were sequenced. Three biological replicates of mock- and ascospore-inocluated leaves in both susceptible (Westar) and tolerant (ZY821) genotypes of B. napus. Samples were sequen…
PRJNA321917	SRR3537153	29036633	Brassica napus	Westar	full-bloom	Leaf	leaf	greenhouse	test	Sclerotinia Sclerotiorum	biotic	24 hpi	24h	30–50% bloom stage	susceptible	Global transcriptome profiling of suceptible and tolerant lines of Brassica napus infected with Sclerotinia sclerotiorum using a petal inoculation method that mimics field conditions. Overall design: A total of 12 samples were sequenced. Three biological replicates of mock- and ascospore-inocluated leaves in both susceptible (Westar) and tolerant (ZY821) genotypes of B. napus. Samples were sequen…
PRJNA321917	SRR3537154	29036633	Brassica napus	Westar	full-bloom	Leaf	leaf	greenhouse	test	Sclerotinia Sclerotiorum	biotic	24 hpi	24h	30–50% bloom stage	susceptible	Global transcriptome profiling of suceptible and tolerant lines of Brassica napus infected with Sclerotinia sclerotiorum using a petal inoculation method that mimics field conditions. Overall design: A total of 12 samples were sequenced. Three biological replicates of mock- and ascospore-inocluated leaves in both susceptible (Westar) and tolerant (ZY821) genotypes of B. napus. Samples were sequen…
PRJNA321917	SRR3537155	29036633	Brassica napus	Westar	full-bloom	Leaf	leaf	greenhouse	test	Sclerotinia Sclerotiorum	biotic	24 hpi	24h	30–50% bloom stage	susceptible	Global transcriptome profiling of suceptible and tolerant lines of Brassica napus infected with Sclerotinia sclerotiorum using a petal inoculation method that mimics field conditions. Overall design: A total of 12 samples were sequenced. Three biological replicates of mock- and ascospore-inocluated leaves in both susceptible (Westar) and tolerant (ZY821) genotypes of B. napus. Samples were sequen…
PRJNA321917	SRR3537156	29036633	Brassica napus	Zhongyou 821	full-bloom	Leaf	leaf	greenhouse	control	Normal	biotic	N	N	30–50% bloom stage	susceptible	Global transcriptome profiling of suceptible and tolerant lines of Brassica napus infected with Sclerotinia sclerotiorum using a petal inoculation method that mimics field conditions. Overall design: A total of 12 samples were sequenced. Three biological replicates of mock- and ascospore-inocluated leaves in both susceptible (Westar) and tolerant (ZY821) genotypes of B. napus. Samples were sequen…
PRJNA321917	SRR3537157	29036633	Brassica napus	Zhongyou 821	full-bloom	Leaf	leaf	greenhouse	control	Normal	biotic	N	N	30–50% bloom stage	susceptible	Global transcriptome profiling of suceptible and tolerant lines of Brassica napus infected with Sclerotinia sclerotiorum using a petal inoculation method that mimics field conditions. Overall design: A total of 12 samples were sequenced. Three biological replicates of mock- and ascospore-inocluated leaves in both susceptible (Westar) and tolerant (ZY821) genotypes of B. napus. Samples were sequen…
PRJNA321917	SRR3537158	29036633	Brassica napus	Zhongyou 821	full-bloom	Leaf	leaf	greenhouse	control	Normal	biotic	N	N	30–50% bloom stage	susceptible	Global transcriptome profiling of suceptible and tolerant lines of Brassica napus infected with Sclerotinia sclerotiorum using a petal inoculation method that mimics field conditions. Overall design: A total of 12 samples were sequenced. Three biological replicates of mock- and ascospore-inocluated leaves in both susceptible (Westar) and tolerant (ZY821) genotypes of B. napus. Samples were sequen…
PRJNA321917	SRR3537159	29036633	Brassica napus	Zhongyou 821	full-bloom	Leaf	leaf	greenhouse	test	Sclerotinia Sclerotiorum	biotic	24 hpi	24h	30–50% bloom stage	susceptible	Global transcriptome profiling of suceptible and tolerant lines of Brassica napus infected with Sclerotinia sclerotiorum using a petal inoculation method that mimics field conditions. Overall design: A total of 12 samples were sequenced. Three biological replicates of mock- and ascospore-inocluated leaves in both susceptible (Westar) and tolerant (ZY821) genotypes of B. napus. Samples were sequen…
PRJNA321917	SRR3537160	29036633	Brassica napus	Zhongyou 821	full-bloom	Leaf	leaf	greenhouse	test	Sclerotinia Sclerotiorum	biotic	24 hpi	24h	30–50% bloom stage	susceptible	Global transcriptome profiling of suceptible and tolerant lines of Brassica napus infected with Sclerotinia sclerotiorum using a petal inoculation method that mimics field conditions. Overall design: A total of 12 samples were sequenced. Three biological replicates of mock- and ascospore-inocluated leaves in both susceptible (Westar) and tolerant (ZY821) genotypes of B. napus. Samples were sequen…
PRJNA321917	SRR3537161	29036633	Brassica napus	Zhongyou 821	full-bloom	Leaf	leaf	greenhouse	test	Sclerotinia Sclerotiorum	biotic	24 hpi	24h	30–50% bloom stage	susceptible	Global transcriptome profiling of suceptible and tolerant lines of Brassica napus infected with Sclerotinia sclerotiorum using a petal inoculation method that mimics field conditions. Overall design: A total of 12 samples were sequenced. Three biological replicates of mock- and ascospore-inocluated leaves in both susceptible (Westar) and tolerant (ZY821) genotypes of B. napus. Samples were sequen…
PRJNA322501	SRR3571677	27474899	Brassica napus	Darmor-bzh	seedling	Stem	stem	NA	control	Normal	biotic	N	N	NA	NA	RNA-seq experiments of systemic colonization of oilseed rape by Leptosphaeria maculans
PRJNA322501	SRR3571676	27474899	Brassica napus	Darmor-bzh	seedling	Stem	stem	NA	control	Normal	biotic	N	N	NA	NA	RNA-seq experiments of systemic colonization of oilseed rape by Leptosphaeria maculans
PRJNA322501	SRR3571675	27474899	Brassica napus	Darmor-bzh	seedling	Stem	stem	NA	control	Normal	biotic	N	N	NA	NA	RNA-seq experiments of systemic colonization of oilseed rape by Leptosphaeria maculans
PRJNA322501	SRR3571674	27474899	Brassica napus	Darmor-bzh	seedling	Stem	stem	NA	control	Normal	biotic	N	N	NA	NA	RNA-seq experiments of systemic colonization of oilseed rape by Leptosphaeria maculans
PRJNA322501	SRR3571673	27474899	Brassica napus	Darmor-bzh	seedling	Leaf	cotyledon	NA	control	Normal	biotic	N	N	NA	NA	RNA-seq experiments of systemic colonization of oilseed rape by Leptosphaeria maculans
PRJNA322501	SRR3571672	27474899	Brassica napus	Darmor-bzh	seedling	Leaf	cotyledon	NA	control	Normal	biotic	N	N	NA	NA	RNA-seq experiments of systemic colonization of oilseed rape by Leptosphaeria maculans
PRJNA322501	SRR3571671	27474899	Brassica napus	Darmor-bzh	seedling	Leaf	cotyledon	NA	control	Normal	biotic	N	N	NA	NA	RNA-seq experiments of systemic colonization of oilseed rape by Leptosphaeria maculans
PRJNA322501	SRR3571670	27474899	Brassica napus	Darmor-bzh	seedling	Leaf	cotyledon	NA	control	Normal	biotic	N	N	NA	NA	RNA-seq experiments of systemic colonization of oilseed rape by Leptosphaeria maculans
PRJNA322501	SRR3571667	27474899	Brassica napus	Darmor-bzh	seedling	Stem	stem	NA	test	Leptosphaeria Maculans	biotic	7dpi	168h	NA	NA	RNA-seq experiments of systemic colonization of oilseed rape by Leptosphaeria maculans
PRJNA322501	SRR3571666	27474899	Brassica napus	Darmor-bzh	seedling	Stem	stem	NA	test	Leptosphaeria Maculans	biotic	7dpi	168h	NA	NA	RNA-seq experiments of systemic colonization of oilseed rape by Leptosphaeria maculans
PRJNA322501	SRR3571665	27474899	Brassica napus	Darmor-bzh	seedling	Stem	stem	NA	test	Leptosphaeria Maculans	biotic	7dpi	168h	NA	NA	RNA-seq experiments of systemic colonization of oilseed rape by Leptosphaeria maculans
PRJNA322501	SRR3571664	27474899	Brassica napus	Darmor-bzh	seedling	Stem	stem	NA	test	Leptosphaeria Maculans	biotic	7dpi	168h	NA	NA	RNA-seq experiments of systemic colonization of oilseed rape by Leptosphaeria maculans
PRJNA322501	SRR3571662	27474899	Brassica napus	Darmor-bzh	seedling	Leaf	cotyledon	NA	test	Leptosphaeria Maculans	biotic	7dpi	168h	NA	NA	RNA-seq experiments of systemic colonization of oilseed rape by Leptosphaeria maculans
PRJNA322501	SRR3571661	27474899	Brassica napus	Darmor-bzh	seedling	Leaf	cotyledon	NA	test	Leptosphaeria Maculans	biotic	7dpi	168h	NA	NA	RNA-seq experiments of systemic colonization of oilseed rape by Leptosphaeria maculans
PRJNA322501	SRR3571660	27474899	Brassica napus	Darmor-bzh	seedling	Leaf	cotyledon	NA	test	Leptosphaeria Maculans	biotic	7dpi	168h	NA	NA	RNA-seq experiments of systemic colonization of oilseed rape by Leptosphaeria maculans
PRJNA322501	SRR3571659	27474899	Brassica napus	Darmor-bzh	seedling	Leaf	cotyledon	NA	test	Leptosphaeria Maculans	biotic	7dpi	168h	NA	NA	RNA-seq experiments of systemic colonization of oilseed rape by Leptosphaeria maculans
PRJNA322687	SRR3584236	28584277	Brassica napus	AC1	seedling	Leaf	leaf	NA	control	Normal	genetic	N	N	the newly expanded third leaves without petioles	N	Genome-wide gene/genome dosage imbalance regulates gene expressions in synthetic Brassica napus and derivatives (AC, AAC, CCA, CCAA)
PRJNA322687	SRR3584237	28584277	Brassica napus	AC2	seedling	Leaf	leaf	NA	control	Normal	genetic	N	N	the newly expanded third leaves without petioles	N	Genome-wide gene/genome dosage imbalance regulates gene expressions in synthetic Brassica napus and derivatives (AC, AAC, CCA, CCAA)
PRJNA322687	SRR3584238	28584277	Brassica napus	AAC1	seedling	Leaf	leaf	NA	test	Derivatives	genetic	N	N	the newly expanded third leaves without petioles	biased to B. rapa	Genome-wide gene/genome dosage imbalance regulates gene expressions in synthetic Brassica napus and derivatives (AC, AAC, CCA, CCAA)
PRJNA322687	SRR3584239	28584277	Brassica napus	AAC2	seedling	Leaf	leaf	NA	test	Derivatives	genetic	N	N	the newly expanded third leaves without petioles	biased to B. rapa	Genome-wide gene/genome dosage imbalance regulates gene expressions in synthetic Brassica napus and derivatives (AC, AAC, CCA, CCAA)
PRJNA322687	SRR3584240	28584277	Brassica napus	CCA1	seedling	Leaf	leaf	NA	test	Derivatives	genetic	N	N	the newly expanded third leaves without petioles	biased to B. oleracea	Genome-wide gene/genome dosage imbalance regulates gene expressions in synthetic Brassica napus and derivatives (AC, AAC, CCA, CCAA)
PRJNA322687	SRR3584241	28584277	Brassica napus	CCA2	seedling	Leaf	leaf	NA	test	Derivatives	genetic	N	N	the newly expanded third leaves without petioles	biased to B. oleracea	Genome-wide gene/genome dosage imbalance regulates gene expressions in synthetic Brassica napus and derivatives (AC, AAC, CCA, CCAA)
PRJNA322687	SRR3584242	28584277	Brassica napus	CCAA1	seedling	Leaf	leaf	NA	control	Normal	genetic	N	N	the newly expanded third leaves without petioles	N	Genome-wide gene/genome dosage imbalance regulates gene expressions in synthetic Brassica napus and derivatives (AC, AAC, CCA, CCAA)
PRJNA322687	SRR3584243	28584277	Brassica napus	CCAA2	seedling	Leaf	leaf	NA	control	Normal	genetic	N	N	the newly expanded third leaves without petioles	N	Genome-wide gene/genome dosage imbalance regulates gene expressions in synthetic Brassica napus and derivatives (AC, AAC, CCA, CCAA)
PRJNA329379	SRR4241885	28068426	Brassica napus	ZS11	seedling	Leaf	leaf	field	test	Normal	genetic	N	N	60 days after sowing	more lobes(A)	Leaf size and shape play important roles in agronomic traits, such as yield, quality and stress responses. Wide variation for leaf morphological traits exists in cultivated varieties of many plant species. However, genes and molecular mechanisms regulating leaf shape and final size were only identified in model systems. The genetic structure of leaf shape and size were not characterized in Brassi…
PRJNA329379	SRR4242053	28068426	Brassica napus	ZS11	seedling	Leaf	leaf	field	test	Normal	genetic	N	N	60 days after sowing	fewer lobes(B)	Leaf size and shape play important roles in agronomic traits, such as yield, quality and stress responses. Wide variation for leaf morphological traits exists in cultivated varieties of many plant species. However, genes and molecular mechanisms regulating leaf shape and final size were only identified in model systems. The genetic structure of leaf shape and size were not characterized in Brassi…
PRJNA329379	SRR4242079	28068426	Brassica napus	ZS11	seedling	Leaf	leaf	field	test	Normal	genetic	N	N	60 days after sowing	dissected lines（P）	Leaf size and shape play important roles in agronomic traits, such as yield, quality and stress responses. Wide variation for leaf morphological traits exists in cultivated varieties of many plant species. However, genes and molecular mechanisms regulating leaf shape and final size were only identified in model systems. The genetic structure of leaf shape and size were not characterized in Brassi…
PRJNA338132	SRR5905522	NA	Brassica napus	ZYZ108	flowering	Stem	shoot apexes	NA	control	Normal	developmental	N	N	NA	transition meristem	NA
PRJNA338132	SRR5905523	NA	Brassica napus	ZY50	flowering	flower	bud	NA	control	Normal	developmental	N	N	NA	young flower bud	NA
PRJNA338132	SRR5905524	NA	Brassica napus	ZYZ108	flowering	Stem	shoot apexes	NA	control	Normal	developmental	N	N	NA	transition meristem	NA
PRJNA338132	SRR5905525	NA	Brassica napus	ZY50	flowering	flower	bud	NA	control	Normal	developmental	N	N	NA	young flower bud	NA
PRJNA338132	SRR5905526	NA	Brassica napus	ZYZ108	flowering	flower	bud	NA	control	Normal	developmental	N	N	NA	young flower bud	NA
PRJNA338132	SRR5905527	NA	Brassica napus	ZYZ108	flowering	flower	bud	NA	control	Normal	developmental	N	N	NA	young flower bud	NA
PRJNA338132	SRR5905528	NA	Brassica napus	ZYZ108	flowering	Stem	shoot apexes	NA	control	Normal	developmental	N	N	NA	flower meristem initation	NA
PRJNA338132	SRR5905529	NA	Brassica napus	ZYZ108	flowering	Stem	shoot apexes	NA	control	Normal	developmental	N	N	NA	flower meristem initation	NA
PRJNA338132	SRR5905530	NA	Brassica napus	MB	flowering	Stem	shoot apexes	NA	control	Normal	developmental	N	N	NA	transition meristem	NA
PRJNA338132	SRR5905531	NA	Brassica napus	MB	flowering	Stem	shoot apexes	NA	control	Normal	developmental	N	N	NA	transition meristem	NA
PRJNA338132	SRR5905532	NA	Brassica napus	ZY50	flowering	Stem	shoot apexes	NA	control	Normal	developmental	N	N	NA	flower meristem initation	NA
PRJNA338132	SRR5905533	NA	Brassica napus	ZY50	flowering	Stem	shoot apexes	NA	control	Normal	developmental	N	N	NA	flower meristem initation	NA
PRJNA338132	SRR5905535	NA	Brassica napus	MB	flowering	Stem	shoot apexes	NA	control	Normal	developmental	N	N	NA	transition meristem	NA
PRJNA338132	SRR5905536	NA	Brassica napus	MB	flowering	Stem	shoot apexes	NA	control	Normal	developmental	N	N	NA	flower meristem initation	NA
PRJNA338132	SRR5905537	NA	Brassica napus	MB	flowering	Stem	shoot apexes	NA	control	Normal	developmental	N	N	NA	flower meristem initation	NA
PRJNA338132	SRR5905538	NA	Brassica napus	MB	flowering	flower	bud	NA	control	Normal	developmental	N	N	NA	young flower bud	NA
PRJNA338132	SRR5905539	NA	Brassica napus	MB	flowering	flower	bud	NA	control	Normal	developmental	N	N	NA	young flower bud	NA
PRJNA338132	SRR5905540	NA	Brassica napus	ZY50	flowering	Stem	shoot apexes	NA	control	Normal	developmental	N	N	NA	transition meristem	NA
PRJNA338132	SRR5905541	NA	Brassica napus	ZY50	flowering	Stem	shoot apexes	NA	control	Normal	developmental	N	N	NA	transition meristem	NA
PRJNA338132	SRR5905542	NA	Brassica napus	MB	flowering	flower	bud	NA	control	Normal	developmental	N	N	NA	young flower bud	NA
PRJNA338132	SRR5905543	NA	Brassica napus	MB	flowering	flower	bud	NA	control	Normal	developmental	N	N	NA	young flower bud	NA
PRJNA338132	SRR5905544	NA	Brassica napus	MB	flowering	Stem	shoot apexes	NA	control	Normal	developmental	N	N	NA	flower meristem initation	NA
PRJNA338132	SRR5905545	NA	Brassica napus	MB	flowering	Stem	shoot apexes	NA	control	Normal	developmental	N	N	NA	flower meristem initation	NA
PRJNA359938	SRR5139856	28640973	Brassica napus	NA	flowering	flower	petal	greenhouse	test	Flower Color	genetic	N	N	half-open flowers	red flower	Oilseed rape is both an important oleaginous crop and agriculture sightseeing crop whereas has relatively scanty flower color. As natural ﬂavonoids, Anthocyanin are responsible for the attractive red, purple, and blue colors of various tissues in higher plants, especially for the ornamental plants flower. One Brassica napus-Orychophragmus violaceus disomic addition line (M4) obtained previously e…
PRJNA359938	SRR5139857	28640973	Brassica napus	NA	flowering	flower	petal	greenhouse	control	Normal	genetic	N	N	half-open flowers	yellow flower	Oilseed rape is both an important oleaginous crop and agriculture sightseeing crop whereas has relatively scanty flower color. As natural ﬂavonoids, Anthocyanin are responsible for the attractive red, purple, and blue colors of various tissues in higher plants, especially for the ornamental plants flower. One Brassica napus-Orychophragmus violaceus disomic addition line (M4) obtained previously e…
PRJNA361043	SRR5179562	30030454	Brassica napus	ZS11	flowering	Stem	stem	NA	test	Sclerotinia Sclerotiorum	biotic	48 hpi	48h	NA	NA	Sclerotinia stem rot (SSR) caused by Sclerotinia sclerotiorum, is a devastating disease and resulted in yields losses and seed quality decreases in Brassica napus worldwide. However, the molecular mechanisms in oilseed rape response to S. sclerotiorum at transcriptional and post-transcriptional levels are still poorly understood. In current study, two RNA libraries, two sRNA libraries and two deg…
PRJNA361043	SRR5179608	30030454	Brassica napus	ZS11	flowering	Stem	stem	NA	control	Normal	biotic	N	N	NA	NA	Sclerotinia stem rot (SSR) caused by Sclerotinia sclerotiorum, is a devastating disease and resulted in yields losses and seed quality decreases in Brassica napus worldwide. However, the molecular mechanisms in oilseed rape response to S. sclerotiorum at transcriptional and post-transcriptional levels are still poorly understood. In current study, two RNA libraries, two sRNA libraries and two deg…
PRJNA362706	SRR5208529	30657939	Brassica napus	Yudal	flowering	flower	anther	NA	control	Normal	developmental	N	N	prophase 1	XM	Impact evaluation of homoeologous exchanges in gene expression in an allopolyploid crop
PRJNA362706	SRR5208530	30657939	Brassica napus	Yudal	flowering	flower	anther	NA	control	Normal	developmental	N	N	prophase 1	XL	Impact evaluation of homoeologous exchanges in gene expression in an allopolyploid crop
PRJNA362706	SRR5208531	30657939	Brassica napus	Yudal	flowering	flower	anther	NA	control	Normal	developmental	N	N	prophase 1	XK	Impact evaluation of homoeologous exchanges in gene expression in an allopolyploid crop
PRJNA362706	SRR5208532	30657939	Brassica napus	Yudal	flowering	flower	anther	NA	control	Normal	developmental	N	N	prophase 1	XI	Impact evaluation of homoeologous exchanges in gene expression in an allopolyploid crop
PRJNA362706	SRR5208533	30657939	Brassica napus	Yudal	flowering	flower	anther	NA	control	Normal	developmental	N	N	prophase 1	XH	Impact evaluation of homoeologous exchanges in gene expression in an allopolyploid crop
PRJNA362706	SRR5208534	30657939	Brassica napus	Yudal	flowering	flower	anther	NA	control	Normal	developmental	N	N	prophase 1	XG	Impact evaluation of homoeologous exchanges in gene expression in an allopolyploid crop
PRJNA362706	SRR5208535	30657939	Brassica napus	Darmor-bzh	flowering	flower	anther	NA	control	Normal	developmental	N	N	prophase 1	DM	Impact evaluation of homoeologous exchanges in gene expression in an allopolyploid crop
PRJNA362706	SRR5208536	30657939	Brassica napus	Darmor-bzh	flowering	flower	anther	NA	control	Normal	developmental	N	N	prophase 1	DL	Impact evaluation of homoeologous exchanges in gene expression in an allopolyploid crop
PRJNA362706	SRR5208537	30657939	Brassica napus	Darmor-bzh	flowering	flower	anther	NA	control	Normal	developmental	N	N	prophase 1	DK	Impact evaluation of homoeologous exchanges in gene expression in an allopolyploid crop
PRJNA362706	SRR5208538	30657939	Brassica napus	Darmor-bzh	flowering	flower	anther	NA	control	Normal	developmental	N	N	prophase 1	DI	Impact evaluation of homoeologous exchanges in gene expression in an allopolyploid crop
PRJNA362706	SRR5208539	30657939	Brassica napus	Darmor-bzh	flowering	flower	anther	NA	control	Normal	developmental	N	N	prophase 1	DH	Impact evaluation of homoeologous exchanges in gene expression in an allopolyploid crop
PRJNA362706	SRR5208540	30657939	Brassica napus	Darmor-bzh	flowering	flower	anther	NA	control	Normal	developmental	N	N	prophase 1	DG	Impact evaluation of homoeologous exchanges in gene expression in an allopolyploid crop
PRJNA378682	SRR5331895	28481299	Brassica napus	NA	bolting	Stem	stem	field	control	Normal	developmental	N		NA	NA	study Brassica napus branch angle
PRJNA378682	SRR5331949	28481299	Brassica napus	NA	bolting	Stem	stem	field	control	Normal	developmental	N		NA	NA	study Brassica napus branch angle
PRJNA378682	SRR5331950	28481299	Brassica napus	NA	flowering	Stem	stem	field	control	Normal	developmental	N		NA	NA	study Brassica napus branch angle
PRJNA378682	SRR5331997	28481299	Brassica napus	NA	flowering	Stem	stem	field	control	Normal	developmental	N		NA	NA	study Brassica napus branch angle
PRJNA378851	SRR5358929	31333690	Brassica napus	Westar	seedling	Leaf	cotyledon	greenhouse	test	Leptosphaeria Maculans	biotic	4 dpi	96h	one week old cotyledon	Susceptible	Leptosphaeria maculans (anamorph Phoma lingam), the causal agent of blackleg disease in Brassica napus, poses a continual threat to canola/rapeseed production The overall goal of this study is to decipher the transcriptomic dynamics of both B. napus and L. maculans during the compatible and incompatible interactions at the early infection. Furthermore, this study will put more insight into the mo…
PRJNA378851	SRR5358930	31333690	Brassica napus	Westar	seedling	Leaf	cotyledon	greenhouse	test	Leptosphaeria Maculans	biotic	4 dpi	96h	one week old cotyledon	Susceptible	Leptosphaeria maculans (anamorph Phoma lingam), the causal agent of blackleg disease in Brassica napus, poses a continual threat to canola/rapeseed production The overall goal of this study is to decipher the transcriptomic dynamics of both B. napus and L. maculans during the compatible and incompatible interactions at the early infection. Furthermore, this study will put more insight into the mo…
PRJNA378851	SRR5358931	31333690	Brassica napus	Westar	seedling	Leaf	cotyledon	greenhouse	test	Leptosphaeria Maculans	biotic	4 dpi	96h	one week old cotyledon	Susceptible	Leptosphaeria maculans (anamorph Phoma lingam), the causal agent of blackleg disease in Brassica napus, poses a continual threat to canola/rapeseed production The overall goal of this study is to decipher the transcriptomic dynamics of both B. napus and L. maculans during the compatible and incompatible interactions at the early infection. Furthermore, this study will put more insight into the mo…
PRJNA378851	SRR5358932	31333690	Brassica napus	Westar	seedling	Leaf	cotyledon	greenhouse	test	Leptosphaeria Maculans	biotic	4 dpi	96h	one week old cotyledon	Susceptible	Leptosphaeria maculans (anamorph Phoma lingam), the causal agent of blackleg disease in Brassica napus, poses a continual threat to canola/rapeseed production The overall goal of this study is to decipher the transcriptomic dynamics of both B. napus and L. maculans during the compatible and incompatible interactions at the early infection. Furthermore, this study will put more insight into the mo…
PRJNA378851	SRR5358933	31333690	Brassica napus	Westar	seedling	Leaf	cotyledon	greenhouse	test	Leptosphaeria Maculans	biotic	4 dpi	96h	one week old cotyledon	Susceptible	Leptosphaeria maculans (anamorph Phoma lingam), the causal agent of blackleg disease in Brassica napus, poses a continual threat to canola/rapeseed production The overall goal of this study is to decipher the transcriptomic dynamics of both B. napus and L. maculans during the compatible and incompatible interactions at the early infection. Furthermore, this study will put more insight into the mo…
PRJNA378851	SRR5358934	31333690	Brassica napus	Westar	seedling	Leaf	cotyledon	greenhouse	test	Leptosphaeria Maculans	biotic	4 dpi	96h	one week old cotyledon	Susceptible	Leptosphaeria maculans (anamorph Phoma lingam), the causal agent of blackleg disease in Brassica napus, poses a continual threat to canola/rapeseed production The overall goal of this study is to decipher the transcriptomic dynamics of both B. napus and L. maculans during the compatible and incompatible interactions at the early infection. Furthermore, this study will put more insight into the mo…
PRJNA378851	SRR5358935	31333690	Brassica napus	Westar	seedling	Leaf	cotyledon	greenhouse	test	Leptosphaeria Maculans	biotic	4 dpi	96h	one week old cotyledon	Susceptible	Leptosphaeria maculans (anamorph Phoma lingam), the causal agent of blackleg disease in Brassica napus, poses a continual threat to canola/rapeseed production The overall goal of this study is to decipher the transcriptomic dynamics of both B. napus and L. maculans during the compatible and incompatible interactions at the early infection. Furthermore, this study will put more insight into the mo…
PRJNA378851	SRR5358936	31333690	Brassica napus	Westar	seedling	Leaf	cotyledon	greenhouse	test	Leptosphaeria Maculans	biotic	4 dpi	96h	one week old cotyledon	Susceptible	Leptosphaeria maculans (anamorph Phoma lingam), the causal agent of blackleg disease in Brassica napus, poses a continual threat to canola/rapeseed production The overall goal of this study is to decipher the transcriptomic dynamics of both B. napus and L. maculans during the compatible and incompatible interactions at the early infection. Furthermore, this study will put more insight into the mo…
PRJNA378851	SRR5358937	31333690	Brassica napus	Westar	seedling	Leaf	cotyledon	greenhouse	control	Normal	biotic	N	96h	one week old cotyledon	Water mock	Leptosphaeria maculans (anamorph Phoma lingam), the causal agent of blackleg disease in Brassica napus, poses a continual threat to canola/rapeseed production The overall goal of this study is to decipher the transcriptomic dynamics of both B. napus and L. maculans during the compatible and incompatible interactions at the early infection. Furthermore, this study will put more insight into the mo…
PRJNA378851	SRR5358938	31333690	Brassica napus	Westar	seedling	Leaf	cotyledon	greenhouse	control	Normal	biotic	N	96h	one week old cotyledon	Water mock	Leptosphaeria maculans (anamorph Phoma lingam), the causal agent of blackleg disease in Brassica napus, poses a continual threat to canola/rapeseed production The overall goal of this study is to decipher the transcriptomic dynamics of both B. napus and L. maculans during the compatible and incompatible interactions at the early infection. Furthermore, this study will put more insight into the mo…
PRJNA378851	SRR5358939	31333690	Brassica napus	T35SBLMR1.2	seedling	Leaf	cotyledon	greenhouse	test	Leptosphaeria Maculans	biotic	4 dpi	96h	one week old cotyledon	Susceptible	Leptosphaeria maculans (anamorph Phoma lingam), the causal agent of blackleg disease in Brassica napus, poses a continual threat to canola/rapeseed production The overall goal of this study is to decipher the transcriptomic dynamics of both B. napus and L. maculans during the compatible and incompatible interactions at the early infection. Furthermore, this study will put more insight into the mo…
PRJNA378851	SRR5358940	31333690	Brassica napus	T35SBLMR1.2	seedling	Leaf	cotyledon	greenhouse	test	Leptosphaeria Maculans	biotic	4 dpi	96h	one week old cotyledon	Susceptible	Leptosphaeria maculans (anamorph Phoma lingam), the causal agent of blackleg disease in Brassica napus, poses a continual threat to canola/rapeseed production The overall goal of this study is to decipher the transcriptomic dynamics of both B. napus and L. maculans during the compatible and incompatible interactions at the early infection. Furthermore, this study will put more insight into the mo…
PRJNA378851	SRR5358941	31333690	Brassica napus	T35SBLMR1.2	seedling	Leaf	cotyledon	greenhouse	test	Leptosphaeria Maculans	biotic	4 dpi	96h	one week old cotyledon	Susceptible	Leptosphaeria maculans (anamorph Phoma lingam), the causal agent of blackleg disease in Brassica napus, poses a continual threat to canola/rapeseed production The overall goal of this study is to decipher the transcriptomic dynamics of both B. napus and L. maculans during the compatible and incompatible interactions at the early infection. Furthermore, this study will put more insight into the mo…
PRJNA378851	SRR5358942	31333690	Brassica napus	T35SBLMR1.2	seedling	Leaf	cotyledon	greenhouse	test	Leptosphaeria Maculans	biotic	4 dpi	96h	one week old cotyledon	Susceptible	Leptosphaeria maculans (anamorph Phoma lingam), the causal agent of blackleg disease in Brassica napus, poses a continual threat to canola/rapeseed production The overall goal of this study is to decipher the transcriptomic dynamics of both B. napus and L. maculans during the compatible and incompatible interactions at the early infection. Furthermore, this study will put more insight into the mo…
PRJNA378851	SRR5358943	31333690	Brassica napus	T35SBLMR1.2	seedling	Leaf	cotyledon	greenhouse	test	Leptosphaeria Maculans	biotic	4 dpi	96h	one week old cotyledon	Susceptible	Leptosphaeria maculans (anamorph Phoma lingam), the causal agent of blackleg disease in Brassica napus, poses a continual threat to canola/rapeseed production The overall goal of this study is to decipher the transcriptomic dynamics of both B. napus and L. maculans during the compatible and incompatible interactions at the early infection. Furthermore, this study will put more insight into the mo…
PRJNA378851	SRR5358944	31333690	Brassica napus	T35SBLMR1.2	seedling	Leaf	cotyledon	greenhouse	test	Leptosphaeria Maculans	biotic	4 dpi	96h	one week old cotyledon	Susceptible	Leptosphaeria maculans (anamorph Phoma lingam), the causal agent of blackleg disease in Brassica napus, poses a continual threat to canola/rapeseed production The overall goal of this study is to decipher the transcriptomic dynamics of both B. napus and L. maculans during the compatible and incompatible interactions at the early infection. Furthermore, this study will put more insight into the mo…
PRJNA378851	SRR5358945	31333690	Brassica napus	T35SBLMR1.2	seedling	Leaf	cotyledon	greenhouse	test	Leptosphaeria Maculans	biotic	4 dpi	96h	one week old cotyledon	Susceptible	Leptosphaeria maculans (anamorph Phoma lingam), the causal agent of blackleg disease in Brassica napus, poses a continual threat to canola/rapeseed production The overall goal of this study is to decipher the transcriptomic dynamics of both B. napus and L. maculans during the compatible and incompatible interactions at the early infection. Furthermore, this study will put more insight into the mo…
PRJNA378851	SRR5358946	31333690	Brassica napus	T35SBLMR1.2	seedling	Leaf	cotyledon	greenhouse	test	Leptosphaeria Maculans	biotic	4 dpi	96h	one week old cotyledon	Susceptible	Leptosphaeria maculans (anamorph Phoma lingam), the causal agent of blackleg disease in Brassica napus, poses a continual threat to canola/rapeseed production The overall goal of this study is to decipher the transcriptomic dynamics of both B. napus and L. maculans during the compatible and incompatible interactions at the early infection. Furthermore, this study will put more insight into the mo…
PRJNA378851	SRR5358947	31333690	Brassica napus	T35SBLMR1.2	seedling	Leaf	cotyledon	greenhouse	control	Normal	biotic	N	96h	one week old cotyledon	Water mock	Leptosphaeria maculans (anamorph Phoma lingam), the causal agent of blackleg disease in Brassica napus, poses a continual threat to canola/rapeseed production The overall goal of this study is to decipher the transcriptomic dynamics of both B. napus and L. maculans during the compatible and incompatible interactions at the early infection. Furthermore, this study will put more insight into the mo…
PRJNA378851	SRR5358948	31333690	Brassica napus	T35SBLMR1.2	seedling	Leaf	cotyledon	greenhouse	control	Normal	biotic	N	96h	one week old cotyledon	Water mock	Leptosphaeria maculans (anamorph Phoma lingam), the causal agent of blackleg disease in Brassica napus, poses a continual threat to canola/rapeseed production The overall goal of this study is to decipher the transcriptomic dynamics of both B. napus and L. maculans during the compatible and incompatible interactions at the early infection. Furthermore, this study will put more insight into the mo…
PRJNA378851	SRR5358949	31333690	Brassica napus	T35SBLMR1.1	seedling	Leaf	cotyledon	greenhouse	test	Leptosphaeria Maculans	biotic	4 dpi	96h	one week old cotyledon	Susceptible	Leptosphaeria maculans (anamorph Phoma lingam), the causal agent of blackleg disease in Brassica napus, poses a continual threat to canola/rapeseed production The overall goal of this study is to decipher the transcriptomic dynamics of both B. napus and L. maculans during the compatible and incompatible interactions at the early infection. Furthermore, this study will put more insight into the mo…
PRJNA378851	SRR5358950	31333690	Brassica napus	T35SBLMR1.1	seedling	Leaf	cotyledon	greenhouse	test	Leptosphaeria Maculans	biotic	4 dpi	96h	one week old cotyledon	Susceptible	Leptosphaeria maculans (anamorph Phoma lingam), the causal agent of blackleg disease in Brassica napus, poses a continual threat to canola/rapeseed production The overall goal of this study is to decipher the transcriptomic dynamics of both B. napus and L. maculans during the compatible and incompatible interactions at the early infection. Furthermore, this study will put more insight into the mo…
PRJNA378851	SRR5358951	31333690	Brassica napus	T35SBLMR1.1	seedling	Leaf	cotyledon	greenhouse	test	Leptosphaeria Maculans	biotic	4 dpi	96h	one week old cotyledon	Susceptible	Leptosphaeria maculans (anamorph Phoma lingam), the causal agent of blackleg disease in Brassica napus, poses a continual threat to canola/rapeseed production The overall goal of this study is to decipher the transcriptomic dynamics of both B. napus and L. maculans during the compatible and incompatible interactions at the early infection. Furthermore, this study will put more insight into the mo…
PRJNA378851	SRR5358952	31333690	Brassica napus	T35SBLMR1.1	seedling	Leaf	cotyledon	greenhouse	test	Leptosphaeria Maculans	biotic	4 dpi	96h	one week old cotyledon	Susceptible	Leptosphaeria maculans (anamorph Phoma lingam), the causal agent of blackleg disease in Brassica napus, poses a continual threat to canola/rapeseed production The overall goal of this study is to decipher the transcriptomic dynamics of both B. napus and L. maculans during the compatible and incompatible interactions at the early infection. Furthermore, this study will put more insight into the mo…
PRJNA378851	SRR5358953	31333690	Brassica napus	T35SBLMR1.1	seedling	Leaf	cotyledon	greenhouse	test	Leptosphaeria Maculans	biotic	4 dpi	96h	one week old cotyledon	Resistant	Leptosphaeria maculans (anamorph Phoma lingam), the causal agent of blackleg disease in Brassica napus, poses a continual threat to canola/rapeseed production The overall goal of this study is to decipher the transcriptomic dynamics of both B. napus and L. maculans during the compatible and incompatible interactions at the early infection. Furthermore, this study will put more insight into the mo…
PRJNA378851	SRR5358954	31333690	Brassica napus	T35SBLMR1.1	seedling	Leaf	cotyledon	greenhouse	test	Leptosphaeria Maculans	biotic	4 dpi	96h	one week old cotyledon	Resistant	Leptosphaeria maculans (anamorph Phoma lingam), the causal agent of blackleg disease in Brassica napus, poses a continual threat to canola/rapeseed production The overall goal of this study is to decipher the transcriptomic dynamics of both B. napus and L. maculans during the compatible and incompatible interactions at the early infection. Furthermore, this study will put more insight into the mo…
PRJNA378851	SRR5358955	31333690	Brassica napus	T35SBLMR1.1	seedling	Leaf	cotyledon	greenhouse	test	Leptosphaeria Maculans	biotic	4 dpi	96h	one week old cotyledon	Resistant	Leptosphaeria maculans (anamorph Phoma lingam), the causal agent of blackleg disease in Brassica napus, poses a continual threat to canola/rapeseed production The overall goal of this study is to decipher the transcriptomic dynamics of both B. napus and L. maculans during the compatible and incompatible interactions at the early infection. Furthermore, this study will put more insight into the mo…
PRJNA378851	SRR5358956	31333690	Brassica napus	T35SBLMR1.1	seedling	Leaf	cotyledon	greenhouse	test	Leptosphaeria Maculans	biotic	4 dpi	96h	one week old cotyledon	Resistant	Leptosphaeria maculans (anamorph Phoma lingam), the causal agent of blackleg disease in Brassica napus, poses a continual threat to canola/rapeseed production The overall goal of this study is to decipher the transcriptomic dynamics of both B. napus and L. maculans during the compatible and incompatible interactions at the early infection. Furthermore, this study will put more insight into the mo…
PRJNA378851	SRR5358957	31333690	Brassica napus	T35SBLMR1.1	seedling	Leaf	cotyledon	greenhouse	control	Normal	biotic	N	96h	one week old cotyledon	Water mock	Leptosphaeria maculans (anamorph Phoma lingam), the causal agent of blackleg disease in Brassica napus, poses a continual threat to canola/rapeseed production The overall goal of this study is to decipher the transcriptomic dynamics of both B. napus and L. maculans during the compatible and incompatible interactions at the early infection. Furthermore, this study will put more insight into the mo…
PRJNA378851	SRR5358958	31333690	Brassica napus	T35SBLMR1.1	seedling	Leaf	cotyledon	greenhouse	control	Normal	biotic	N	96h	one week old cotyledon	Water mock	Leptosphaeria maculans (anamorph Phoma lingam), the causal agent of blackleg disease in Brassica napus, poses a continual threat to canola/rapeseed production The overall goal of this study is to decipher the transcriptomic dynamics of both B. napus and L. maculans during the compatible and incompatible interactions at the early infection. Furthermore, this study will put more insight into the mo…
PRJNA378851	SRR5358959	31333690	Brassica napus	TRlm2	seedling	Leaf	cotyledon	greenhouse	test	Leptosphaeria Maculans	biotic	4 dpi	96h	one week old cotyledon	Susceptible	Leptosphaeria maculans (anamorph Phoma lingam), the causal agent of blackleg disease in Brassica napus, poses a continual threat to canola/rapeseed production The overall goal of this study is to decipher the transcriptomic dynamics of both B. napus and L. maculans during the compatible and incompatible interactions at the early infection. Furthermore, this study will put more insight into the mo…
PRJNA378851	SRR5358960	31333690	Brassica napus	TRlm2	seedling	Leaf	cotyledon	greenhouse	test	Leptosphaeria Maculans	biotic	4 dpi	96h	one week old cotyledon	Susceptible	Leptosphaeria maculans (anamorph Phoma lingam), the causal agent of blackleg disease in Brassica napus, poses a continual threat to canola/rapeseed production The overall goal of this study is to decipher the transcriptomic dynamics of both B. napus and L. maculans during the compatible and incompatible interactions at the early infection. Furthermore, this study will put more insight into the mo…
PRJNA378851	SRR5358961	31333690	Brassica napus	TRlm2	seedling	Leaf	cotyledon	greenhouse	test	Leptosphaeria Maculans	biotic	4 dpi	96h	one week old cotyledon	Resistant	Leptosphaeria maculans (anamorph Phoma lingam), the causal agent of blackleg disease in Brassica napus, poses a continual threat to canola/rapeseed production The overall goal of this study is to decipher the transcriptomic dynamics of both B. napus and L. maculans during the compatible and incompatible interactions at the early infection. Furthermore, this study will put more insight into the mo…
PRJNA378851	SRR5358962	31333690	Brassica napus	TRlm2	seedling	Leaf	cotyledon	greenhouse	test	Leptosphaeria Maculans	biotic	4 dpi	96h	one week old cotyledon	Resistant	Leptosphaeria maculans (anamorph Phoma lingam), the causal agent of blackleg disease in Brassica napus, poses a continual threat to canola/rapeseed production The overall goal of this study is to decipher the transcriptomic dynamics of both B. napus and L. maculans during the compatible and incompatible interactions at the early infection. Furthermore, this study will put more insight into the mo…
PRJNA378851	SRR5358963	31333690	Brassica napus	TRlm2	seedling	Leaf	cotyledon	greenhouse	test	Leptosphaeria Maculans	biotic	4 dpi	96h	one week old cotyledon	Susceptible	Leptosphaeria maculans (anamorph Phoma lingam), the causal agent of blackleg disease in Brassica napus, poses a continual threat to canola/rapeseed production The overall goal of this study is to decipher the transcriptomic dynamics of both B. napus and L. maculans during the compatible and incompatible interactions at the early infection. Furthermore, this study will put more insight into the mo…
PRJNA378851	SRR5358964	31333690	Brassica napus	TRlm2	seedling	Leaf	cotyledon	greenhouse	test	Leptosphaeria Maculans	biotic	4 dpi	96h	one week old cotyledon	Susceptible	Leptosphaeria maculans (anamorph Phoma lingam), the causal agent of blackleg disease in Brassica napus, poses a continual threat to canola/rapeseed production The overall goal of this study is to decipher the transcriptomic dynamics of both B. napus and L. maculans during the compatible and incompatible interactions at the early infection. Furthermore, this study will put more insight into the mo…
PRJNA378851	SRR5358965	31333690	Brassica napus	TRlm2	seedling	Leaf	cotyledon	greenhouse	test	Leptosphaeria Maculans	biotic	4 dpi	96h	one week old cotyledon	Resistant	Leptosphaeria maculans (anamorph Phoma lingam), the causal agent of blackleg disease in Brassica napus, poses a continual threat to canola/rapeseed production The overall goal of this study is to decipher the transcriptomic dynamics of both B. napus and L. maculans during the compatible and incompatible interactions at the early infection. Furthermore, this study will put more insight into the mo…
PRJNA378851	SRR5358966	31333690	Brassica napus	TRlm2	seedling	Leaf	cotyledon	greenhouse	test	Leptosphaeria Maculans	biotic	4 dpi	96h	one week old cotyledon	Resistant	Leptosphaeria maculans (anamorph Phoma lingam), the causal agent of blackleg disease in Brassica napus, poses a continual threat to canola/rapeseed production The overall goal of this study is to decipher the transcriptomic dynamics of both B. napus and L. maculans during the compatible and incompatible interactions at the early infection. Furthermore, this study will put more insight into the mo…
PRJNA378851	SRR5358967	31333690	Brassica napus	TRlm2	seedling	Leaf	cotyledon	greenhouse	control	Normal	biotic	N	96h	one week old cotyledon	Water mock	Leptosphaeria maculans (anamorph Phoma lingam), the causal agent of blackleg disease in Brassica napus, poses a continual threat to canola/rapeseed production The overall goal of this study is to decipher the transcriptomic dynamics of both B. napus and L. maculans during the compatible and incompatible interactions at the early infection. Furthermore, this study will put more insight into the mo…
PRJNA378851	SRR5358968	31333690	Brassica napus	TRlm2	seedling	Leaf	cotyledon	greenhouse	control	Normal	biotic	N	96h	one week old cotyledon	Water mock	Leptosphaeria maculans (anamorph Phoma lingam), the causal agent of blackleg disease in Brassica napus, poses a continual threat to canola/rapeseed production The overall goal of this study is to decipher the transcriptomic dynamics of both B. napus and L. maculans during the compatible and incompatible interactions at the early infection. Furthermore, this study will put more insight into the mo…
PRJNA378851	SRR5358969	31333690	Brassica napus	TBLMR1.1	seedling	Leaf	cotyledon	greenhouse	test	Leptosphaeria Maculans	biotic	4 dpi	96h	one week old cotyledon	Susceptible	Leptosphaeria maculans (anamorph Phoma lingam), the causal agent of blackleg disease in Brassica napus, poses a continual threat to canola/rapeseed production The overall goal of this study is to decipher the transcriptomic dynamics of both B. napus and L. maculans during the compatible and incompatible interactions at the early infection. Furthermore, this study will put more insight into the mo…
PRJNA378851	SRR5358970	31333690	Brassica napus	TBLMR1.1	seedling	Leaf	cotyledon	greenhouse	test	Leptosphaeria Maculans	biotic	4 dpi	96h	one week old cotyledon	Susceptible	Leptosphaeria maculans (anamorph Phoma lingam), the causal agent of blackleg disease in Brassica napus, poses a continual threat to canola/rapeseed production The overall goal of this study is to decipher the transcriptomic dynamics of both B. napus and L. maculans during the compatible and incompatible interactions at the early infection. Furthermore, this study will put more insight into the mo…
PRJNA378851	SRR5358971	31333690	Brassica napus	TBLMR1.1	seedling	Leaf	cotyledon	greenhouse	test	Leptosphaeria Maculans	biotic	4 dpi	96h	one week old cotyledon	Susceptible	Leptosphaeria maculans (anamorph Phoma lingam), the causal agent of blackleg disease in Brassica napus, poses a continual threat to canola/rapeseed production The overall goal of this study is to decipher the transcriptomic dynamics of both B. napus and L. maculans during the compatible and incompatible interactions at the early infection. Furthermore, this study will put more insight into the mo…
PRJNA378851	SRR5358972	31333690	Brassica napus	TBLMR1.1	seedling	Leaf	cotyledon	greenhouse	test	Leptosphaeria Maculans	biotic	4 dpi	96h	one week old cotyledon	Susceptible	Leptosphaeria maculans (anamorph Phoma lingam), the causal agent of blackleg disease in Brassica napus, poses a continual threat to canola/rapeseed production The overall goal of this study is to decipher the transcriptomic dynamics of both B. napus and L. maculans during the compatible and incompatible interactions at the early infection. Furthermore, this study will put more insight into the mo…
PRJNA378851	SRR5358973	31333690	Brassica napus	TBLMR1.1	seedling	Leaf	cotyledon	greenhouse	test	Leptosphaeria Maculans	biotic	4 dpi	96h	one week old cotyledon	Resistant	Leptosphaeria maculans (anamorph Phoma lingam), the causal agent of blackleg disease in Brassica napus, poses a continual threat to canola/rapeseed production The overall goal of this study is to decipher the transcriptomic dynamics of both B. napus and L. maculans during the compatible and incompatible interactions at the early infection. Furthermore, this study will put more insight into the mo…
PRJNA378851	SRR5358974	31333690	Brassica napus	TBLMR1.1	seedling	Leaf	cotyledon	greenhouse	test	Leptosphaeria Maculans	biotic	4 dpi	96h	one week old cotyledon	Resistant	Leptosphaeria maculans (anamorph Phoma lingam), the causal agent of blackleg disease in Brassica napus, poses a continual threat to canola/rapeseed production The overall goal of this study is to decipher the transcriptomic dynamics of both B. napus and L. maculans during the compatible and incompatible interactions at the early infection. Furthermore, this study will put more insight into the mo…
PRJNA378851	SRR5358975	31333690	Brassica napus	TBLMR1.1	seedling	Leaf	cotyledon	greenhouse	test	Leptosphaeria Maculans	biotic	4 dpi	96h	one week old cotyledon	Resistant	Leptosphaeria maculans (anamorph Phoma lingam), the causal agent of blackleg disease in Brassica napus, poses a continual threat to canola/rapeseed production The overall goal of this study is to decipher the transcriptomic dynamics of both B. napus and L. maculans during the compatible and incompatible interactions at the early infection. Furthermore, this study will put more insight into the mo…
PRJNA378851	SRR5358976	31333690	Brassica napus	TBLMR1.1	seedling	Leaf	cotyledon	greenhouse	test	Leptosphaeria Maculans	biotic	4 dpi	96h	one week old cotyledon	Resistant	Leptosphaeria maculans (anamorph Phoma lingam), the causal agent of blackleg disease in Brassica napus, poses a continual threat to canola/rapeseed production The overall goal of this study is to decipher the transcriptomic dynamics of both B. napus and L. maculans during the compatible and incompatible interactions at the early infection. Furthermore, this study will put more insight into the mo…
PRJNA378851	SRR5358977	31333690	Brassica napus	TBLMR1.1	seedling	Leaf	cotyledon	greenhouse	control	Normal	biotic	N	96h	one week old cotyledon	Water mock	Leptosphaeria maculans (anamorph Phoma lingam), the causal agent of blackleg disease in Brassica napus, poses a continual threat to canola/rapeseed production The overall goal of this study is to decipher the transcriptomic dynamics of both B. napus and L. maculans during the compatible and incompatible interactions at the early infection. Furthermore, this study will put more insight into the mo…
PRJNA378851	SRR5358978	31333690	Brassica napus	TBLMR1.1	seedling	Leaf	cotyledon	greenhouse	control	Normal	biotic	N	96h	one week old cotyledon	Water mock	Leptosphaeria maculans (anamorph Phoma lingam), the causal agent of blackleg disease in Brassica napus, poses a continual threat to canola/rapeseed production The overall goal of this study is to decipher the transcriptomic dynamics of both B. napus and L. maculans during the compatible and incompatible interactions at the early infection. Furthermore, this study will put more insight into the mo…
PRJNA382037	SRR5429371	29576090	Brassica napus	ZS11	full-bloom	Stem	shoot apexes	field	test	Dwarf Mutant	genetic	N	N	NA	BnaC.dwf	Predominant roles of phytohormone signaling pathway result in morphological defects in a Brassica napus dwarf mutant described by transcriptome analysis, which may shed light on differential molecular mechanisms in the dwarf mutant compared to the T6 line, and give further insight into productive rapeseed molecular breeding strategies.
PRJNA382037	SRR5429372	29576090	Brassica napus	ZS11	full-bloom	Stem	shoot apexes	field	control	Normal	genetic	N	N	NA	control	Predominant roles of phytohormone signaling pathway result in morphological defects in a Brassica napus dwarf mutant described by transcriptome analysis, which may shed light on differential molecular mechanisms in the dwarf mutant compared to the T6 line, and give further insight into productive rapeseed molecular breeding strategies.
PRJNA387636	SRR5590338	29051765	Brassica napus	No.2127-17	flowering	Seed	seed coat	field	control	Normal	genetic	N	N	14 DAF	Brown	seed coat transcriptomic analysis
PRJNA387636	SRR5590943	29051765	Brassica napus	No.2127-17	flowering	Seed	seed coat	field	control	Normal	genetic	N	N	14 DAF	Brown	seed coat transcriptomic analysis
PRJNA387636	SRR5590945	29051765	Brassica napus	No.2127-17	flowering	Seed	seed coat	field	control	Normal	genetic	N	N	14 DAF	Brown	seed coat transcriptomic analysis
PRJNA387636	SRR5590946	29051765	Brassica napus	No.2127-17	flowering	Seed	seed coat	field	test	Seed Coat Color	genetic	N	N	14 DAF	Yellow	seed coat transcriptomic analysis
PRJNA387636	SRR5590955	29051765	Brassica napus	No.2127-17	flowering	Seed	seed coat	field	test	Seed Coat Color	genetic	N	N	14 DAF	Yellow	seed coat transcriptomic analysis
PRJNA387636	SRR5590957	29051765	Brassica napus	No.2127-17	flowering	Seed	seed coat	field	test	Seed Coat Color	genetic	N	N	14 DAF	Yellow	seed coat transcriptomic analysis
PRJNA387636	SRR5590959	29051765	Brassica napus	No.2127-17	flowering	Seed	seed coat	field	control	Normal	genetic	N	N	21 DAF	Brown	seed coat transcriptomic analysis
PRJNA387636	SRR5590960	29051765	Brassica napus	No.2127-17	flowering	Seed	seed coat	field	control	Normal	genetic	N	N	21 DAF	Brown	seed coat transcriptomic analysis
PRJNA387636	SRR5590972	29051765	Brassica napus	No.2127-17	flowering	Seed	seed coat	field	control	Normal	genetic	N	N	21 DAF	Brown	seed coat transcriptomic analysis
PRJNA387636	SRR5590973	29051765	Brassica napus	No.2127-17	flowering	Seed	seed coat	field	test	Seed Coat Color	genetic	N	N	21 DAF	Yellow	seed coat transcriptomic analysis
PRJNA387636	SRR5590975	29051765	Brassica napus	No.2127-17	flowering	Seed	seed coat	field	test	Seed Coat Color	genetic	N	N	21 DAF	Yellow	seed coat transcriptomic analysis
PRJNA387636	SRR5591012	29051765	Brassica napus	No.2127-17	flowering	Seed	seed coat	field	test	Seed Coat Color	genetic	N	N	21 DAF	Yellow	seed coat transcriptomic analysis
PRJNA387636	SRR5591364	29051765	Brassica napus	No.2127-17	flowering	Seed	seed coat	field	control	Normal	genetic	N	N	14 DAF	Brown	seed coat transcriptomic analysis
PRJNA387636	SRR5591412	29051765	Brassica napus	No.2127-17	flowering	Seed	seed coat	field	control	Normal	genetic	N	N	28 DAF	Brown	seed coat transcriptomic analysis
PRJNA387636	SRR5591464	29051765	Brassica napus	No.2127-17	flowering	Seed	seed coat	field	control	Normal	genetic	N	N	28 DAF	Brown	seed coat transcriptomic analysis
PRJNA387636	SRR5591481	29051765	Brassica napus	No.2127-17	flowering	Seed	seed coat	field	control	Normal	genetic	N	N	28 DAF	Brown	seed coat transcriptomic analysis
PRJNA387636	SRR5591522	29051765	Brassica napus	No.2127-17	flowering	Seed	seed coat	field	test	Seed Coat Color	genetic	N	N	28 DAF	Yellow	seed coat transcriptomic analysis
PRJNA387636	SRR5591524	29051765	Brassica napus	No.2127-17	flowering	Seed	seed coat	field	test	Seed Coat Color	genetic	N	N	28 DAF	Yellow	seed coat transcriptomic analysis
PRJNA387636	SRR5591597	29051765	Brassica napus	No.2127-17	flowering	Seed	seed coat	field	test	Seed Coat Color	genetic	N	N	28 DAF	Yellow	seed coat transcriptomic analysis
PRJNA387636	SRR5591631	29051765	Brassica napus	No.2127-17	flowering	Seed	seed coat	field	control	Normal	genetic	N	N	35 DAF	Brown	seed coat transcriptomic analysis
PRJNA387636	SRR5591634	29051765	Brassica napus	No.2127-17	flowering	Seed	seed coat	field	control	Normal	genetic	N	N	35 DAF	Brown	seed coat transcriptomic analysis
PRJNA387636	SRR5591709	29051765	Brassica napus	No.2127-17	flowering	Seed	seed coat	field	control	Normal	genetic	N	N	35 DAF	Brown	seed coat transcriptomic analysis
PRJNA387636	SRR5591714	29051765	Brassica napus	No.2127-17	flowering	Seed	seed coat	field	test	Seed Coat Color	genetic	N	N	35 DAF	Yellow	seed coat transcriptomic analysis
PRJNA387636	SRR5591715	29051765	Brassica napus	No.2127-17	flowering	Seed	seed coat	field	test	Seed Coat Color	genetic	N	N	35 DAF	Yellow	seed coat transcriptomic analysis
PRJNA387636	SRR5591717	29051765	Brassica napus	No.2127-17	flowering	Seed	seed coat	field	test	Seed Coat Color	genetic	N	N	35 DAF	Yellow	seed coat transcriptomic analysis
PRJNA387636	SRR5591718	29051765	Brassica napus	No.2127-17	flowering	Seed	seed coat	field	control	Normal	genetic	N	N	42 DAF	Brown	seed coat transcriptomic analysis
PRJNA387636	SRR5591719	29051765	Brassica napus	No.2127-17	flowering	Seed	seed coat	field	control	Normal	genetic	N	N	42 DAF	Brown	seed coat transcriptomic analysis
PRJNA387636	SRR5591720	29051765	Brassica napus	No.2127-17	flowering	Seed	seed coat	field	control	Normal	genetic	N	N	42 DAF	Brown	seed coat transcriptomic analysis
PRJNA387636	SRR5591722	29051765	Brassica napus	No.2127-17	flowering	Seed	seed coat	field	test	Seed Coat Color	genetic	N	N	42 DAF	Yellow	seed coat transcriptomic analysis
PRJNA387636	SRR5591723	29051765	Brassica napus	No.2127-17	flowering	Seed	seed coat	field	test	Seed Coat Color	genetic	N	N	42 DAF	Yellow	seed coat transcriptomic analysis
PRJNA387636	SRR5591744	29051765	Brassica napus	No.2127-17	flowering	Seed	seed coat	field	test	Seed Coat Color	genetic	N	N	42 DAF	Yellow	seed coat transcriptomic analysis
PRJNA389508	SRR5715222	30231862	Brassica napus	ZS11	seedling	whole plant	whole plants	greenhouse	test	ABA	abiotic	N	12h	7 days after seeding	Transformants _K15_30umABA_rep2	Transcriptome of diiferent abiotic stress in Brassica napus L
PRJNA389508	SRR5715223	30231862	Brassica napus	ZS11	seedling	whole plant	whole plants	greenhouse	test	ABA	abiotic	N	12h	7 days after seeding	ZS11 _WT_30umABA_rep2	Transcriptome of diiferent abiotic stress in Brassica napus L
PRJNA389508	SRR5715224	30231862	Brassica napus	ZS11	seedling	whole plant	whole plants	greenhouse	test	ABA	abiotic	30 um	12h	7 days after seeding	Transformants _K15_30umABA_rep3	Transcriptome of diiferent abiotic stress in Brassica napus L
PRJNA389508	SRR5715225	30231862	Brassica napus	ZS11	seedling	whole plant	whole plants	greenhouse	test	ABA	abiotic	30 um	12h	7 days after seeding	ZS11 _WT_30umABA_rep3	Transcriptome of diiferent abiotic stress in Brassica napus L
PRJNA389508	SRR5715226	30231862	Brassica napus	ZS11	seedling	whole plant	whole plants	greenhouse	test	Nacl	abiotic	150 mM	12h	7 days after seeding	Transformants _K15_150mMNaCl_rep1	Transcriptome of diiferent abiotic stress in Brassica napus L
PRJNA389508	SRR5715227	30231862	Brassica napus	ZS11	seedling	whole plant	whole plants	greenhouse	test	Nacl	abiotic	150 mM	12h	7 days after seeding	ZS11 _WT_150mMNaCl_rep1	Transcriptome of diiferent abiotic stress in Brassica napus L
PRJNA389508	SRR5715228	30231862	Brassica napus	ZS11	seedling	whole plant	whole plants	greenhouse	test	Nacl	abiotic	150 mM	12h	7 days after seeding	Transformants _K15_150mMNaCl_rep2	Transcriptome of diiferent abiotic stress in Brassica napus L
PRJNA389508	SRR5715229	30231862	Brassica napus	ZS11	seedling	whole plant	whole plants	greenhouse	test	Nacl	abiotic	150 mM	12h	7 days after seeding	ZS11 _WT_150mMNaCl_rep2	Transcriptome of diiferent abiotic stress in Brassica napus L
PRJNA389508	SRR5715230	30231862	Brassica napus	ZS11	seedling	whole plant	whole plants	greenhouse	test	Nacl	abiotic	150 mM	12h	7 days after seeding	Transformants _K15_150mMNaCl_rep3	Transcriptome of diiferent abiotic stress in Brassica napus L
PRJNA389508	SRR5715231	30231862	Brassica napus	ZS11	seedling	whole plant	whole plants	greenhouse	test	Nacl	abiotic	150 mM	12h	7 days after seeding	ZS11 _WT_150mMNaCl_rep3	Transcriptome of diiferent abiotic stress in Brassica napus L
PRJNA389508	SRR5715232	30231862	Brassica napus	ZS11	seedling	whole plant	whole plants	greenhouse	control	Normal	abiotic	N	12h	7 days after seeding	Transformants _K15_control_rep2	Transcriptome of diiferent abiotic stress in Brassica napus L
PRJNA389508	SRR5715233	30231862	Brassica napus	ZS11	seedling	whole plant	whole plants	greenhouse	control	Normal	abiotic	N	12h	7 days after seeding	ZS11 _WT_control_rep1	Transcriptome of diiferent abiotic stress in Brassica napus L
PRJNA389508	SRR5715234	30231862	Brassica napus	ZS11	seedling	whole plant	whole plants	greenhouse	control	Normal	abiotic	N	12h	7 days after seeding	Transformants _K15_control_rep1	Transcriptome of diiferent abiotic stress in Brassica napus L
PRJNA389508	SRR5715235	30231862	Brassica napus	ZS11	seedling	whole plant	whole plants	greenhouse	control	Normal	abiotic	N	12h	7 days after seeding	ZS11 _WT_control_rep3	Transcriptome of diiferent abiotic stress in Brassica napus L
PRJNA389508	SRR5715236	30231862	Brassica napus	ZS11	seedling	whole plant	whole plants	greenhouse	control	Normal	abiotic	N	12h	7 days after seeding	Transformants _K15_control_rep3	Transcriptome of diiferent abiotic stress in Brassica napus L
PRJNA389508	SRR5715237	30231862	Brassica napus	ZS11	seedling	whole plant	whole plants	greenhouse	test	PEG	abiotic	0.15	12h	7 days after seeding	ZS11 _WT_15%PEG_rep2	Transcriptome of diiferent abiotic stress in Brassica napus L
PRJNA389508	SRR5715238	30231862	Brassica napus	ZS11	seedling	whole plant	whole plants	greenhouse	test	PEG	abiotic	0.15	12h	7 days after seeding	Transformants _K15_15%PEG_rep2	Transcriptome of diiferent abiotic stress in Brassica napus L
PRJNA389508	SRR5715239	30231862	Brassica napus	ZS11	seedling	whole plant	whole plants	greenhouse	test	PEG	abiotic	0.15	12h	7 days after seeding	ZS11 _WT_15%PEG_rep3	Transcriptome of diiferent abiotic stress in Brassica napus L
PRJNA389508	SRR5715240	30231862	Brassica napus	ZS11	seedling	whole plant	whole plants	greenhouse	test	PEG	abiotic	0.15	12h	7 days after seeding	Transformants _K15_15%PEG_rep3	Transcriptome of diiferent abiotic stress in Brassica napus L
PRJNA389508	SRR5715241	30231862	Brassica napus	ZS11	seedling	whole plant	whole plants	greenhouse	test	40℃	abiotic	N	12h	7 days after seeding	ZS11 _WT_40_rep3	Transcriptome of diiferent abiotic stress in Brassica napus L
PRJNA389508	SRR5715242	30231862	Brassica napus	ZS11	seedling	whole plant	whole plants	greenhouse	test	40℃	abiotic	N	12h	7 days after seeding	Transformants _K15_40_rep3	Transcriptome of diiferent abiotic stress in Brassica napus L
PRJNA389508	SRR5715243	30231862	Brassica napus	ZS11	seedling	whole plant	whole plants	greenhouse	test	PEG	abiotic	0.15	12h	7 days after seeding	ZS11 _WT_15%PEG_rep1	Transcriptome of diiferent abiotic stress in Brassica napus L
PRJNA389508	SRR5715244	30231862	Brassica napus	ZS11	seedling	whole plant	whole plants	greenhouse	test	PEG	abiotic	0.15	12h	7 days after seeding	Transformants _K15_15%PEG_rep1	Transcriptome of diiferent abiotic stress in Brassica napus L
PRJNA389508	SRR5715245	30231862	Brassica napus	ZS11	seedling	whole plant	whole plants	greenhouse	test	ABA	abiotic	30 um	12h	7 days after seeding	ZS11 _WT_30umABA_rep1	Transcriptome of diiferent abiotic stress in Brassica napus L
PRJNA389508	SRR5715246	30231862	Brassica napus	ZS11	seedling	whole plant	whole plants	greenhouse	test	ABA	abiotic	30 um	12h	7 days after seeding	Transformants _K15_30umABA_rep1	Transcriptome of diiferent abiotic stress in Brassica napus L
PRJNA389508	SRR5715247	30231862	Brassica napus	ZS11	seedling	whole plant	whole plants	greenhouse	control	Normal	abiotic	N	12h	7 days after seeding	ZS11 _WT_control_rep2	Transcriptome of diiferent abiotic stress in Brassica napus L
PRJNA389508	SRR5715248	30231862	Brassica napus	ZS11	seedling	whole plant	whole plants	greenhouse	test	4℃	abiotic	N	12h	7 days after seeding	ZS11 _WT_4_rep1	Transcriptome of diiferent abiotic stress in Brassica napus L
PRJNA389508	SRR5715249	30231862	Brassica napus	ZS11	seedling	whole plant	whole plants	greenhouse	test	4℃	abiotic	N	12h	7 days after seeding	Transformants _K15_4_rep1	Transcriptome of diiferent abiotic stress in Brassica napus L
PRJNA389508	SRR5715250	30231862	Brassica napus	ZS11	seedling	whole plant	whole plants	greenhouse	test	4℃	abiotic	N	12h	7 days after seeding	ZS11 _WT_4_rep2	Transcriptome of diiferent abiotic stress in Brassica napus L
PRJNA389508	SRR5715251	30231862	Brassica napus	ZS11	seedling	whole plant	whole plants	greenhouse	test	4℃	abiotic	N	12h	7 days after seeding	Transformants _K15_4_rep2	Transcriptome of diiferent abiotic stress in Brassica napus L
PRJNA389508	SRR5715252	30231862	Brassica napus	ZS11	seedling	whole plant	whole plants	greenhouse	test	4℃	abiotic	N	12h	7 days after seeding	ZS11 _W_4_rep3	Transcriptome of diiferent abiotic stress in Brassica napus L
PRJNA389508	SRR5715253	30231862	Brassica napus	ZS11	seedling	whole plant	whole plants	greenhouse	test	4℃	abiotic	N	12h	7 days after seeding	Transformants _K15_4_rep3	Transcriptome of diiferent abiotic stress in Brassica napus L
PRJNA389508	SRR5715254	30231862	Brassica napus	ZS11	seedling	whole plant	whole plants	greenhouse	test	40℃	abiotic	N	12h	7 days after seeding	ZS11 _WT_40_rep1	Transcriptome of diiferent abiotic stress in Brassica napus L
PRJNA389508	SRR5715255	30231862	Brassica napus	ZS11	seedling	whole plant	whole plants	greenhouse	test	40℃	abiotic	N	12h	7 days after seeding	Transformants _K15_40_rep1	Transcriptome of diiferent abiotic stress in Brassica napus L
PRJNA389508	SRR5715256	30231862	Brassica napus	ZS11	seedling	whole plant	whole plants	greenhouse	test	40℃	abiotic	N	12h	7 days after seeding	ZS11 _WT_40_rep2	Transcriptome of diiferent abiotic stress in Brassica napus L
PRJNA389508	SRR5715257	30231862	Brassica napus	ZS11	seedling	whole plant	whole plants	greenhouse	test	40℃	abiotic	N	12h	7 days after seeding	Transformants _K15_40_rep2	Transcriptome of diiferent abiotic stress in Brassica napus L
PRJNA390000	SRR5665895	30626329	Brassica napus	NA	flowering	Leaf	leaf	field	control	Normal	developmental	N	N	20 weeks after germination	Leaves of early flowering line	Optimum flowering time is a key agronomic trait in Brassica napus. To investigate the genetic architecture and gene regulation of flowering time, RNA-Seq technologies were used to elucidate the molecular mechanisms that regulate the flowering time between extreme flowering time lines selected from the RIL population. In this study, 105 flowering time related genes were differentially expressed ge…
PRJNA390000	SRR5674588	30626329	Brassica napus	NA	flowering	Leaf	leaf	field	control	Normal	developmental	N	N	20 weeks after germination	Leaves of late flowering line	Optimum flowering time is a key agronomic trait in Brassica napus. To investigate the genetic architecture and gene regulation of flowering time, RNA-Seq technologies were used to elucidate the molecular mechanisms that regulate the flowering time between extreme flowering time lines selected from the RIL population. In this study, 105 flowering time related genes were differentially expressed ge…
PRJNA390000	SRR5674589	30626329	Brassica napus	NA	flowering	Stem	shoot apexes	field	control	Normal	developmental	N	N	20 weeks after germination	Shoots of early flowering line	Optimum flowering time is a key agronomic trait in Brassica napus. To investigate the genetic architecture and gene regulation of flowering time, RNA-Seq technologies were used to elucidate the molecular mechanisms that regulate the flowering time between extreme flowering time lines selected from the RIL population. In this study, 105 flowering time related genes were differentially expressed ge…
PRJNA390000	SRR5674590	30626329	Brassica napus	NA	flowering	Stem	shoot apexes	field	control	Normal	developmental	N	N	20 weeks after germination	Shoots of late flowering line	Optimum flowering time is a key agronomic trait in Brassica napus. To investigate the genetic architecture and gene regulation of flowering time, RNA-Seq technologies were used to elucidate the molecular mechanisms that regulate the flowering time between extreme flowering time lines selected from the RIL population. In this study, 105 flowering time related genes were differentially expressed ge…
PRJNA391558	SRR5802427	30635606	Brassica napus	Huawanyou N0.4	germination	flower	embryo	field	test	Low Temperature	abiotic	N	N	1 DAI	HWY-LT-1d-1	Comparative transcriptomic analysis for fast and slow germination speed of rapeseed (Brassica napus L.) in response to low temperature
PRJNA391558	SRR5802428	30635606	Brassica napus	Huawanyou N0.4	germination	flower	embryo	field	test	Low Temperature	abiotic	N	N	1 DAI	HWY-LT-1d-2	Comparative transcriptomic analysis for fast and slow germination speed of rapeseed (Brassica napus L.) in response to low temperature
PRJNA391558	SRR5802429	30635606	Brassica napus	Ganyouza No.5	germination	flower	embryo	field	test	Low Temperature	abiotic	N	N	3 DAI	GYZ-LT-3d-1	Comparative transcriptomic analysis for fast and slow germination speed of rapeseed (Brassica napus L.) in response to low temperature
PRJNA391558	SRR5802430	30635606	Brassica napus	Ganyouza No.5	germination	flower	embryo	field	test	Low Temperature	abiotic	N	N	3 DAI	GYZ-LT-3d-2	Comparative transcriptomic analysis for fast and slow germination speed of rapeseed (Brassica napus L.) in response to low temperature
PRJNA391558	SRR5802431	30635606	Brassica napus	Ganyouza No.5	germination	flower	embryo	field	control	Normal	abiotic	N	N	2 DAI	GYZ-CK-2d-2	Comparative transcriptomic analysis for fast and slow germination speed of rapeseed (Brassica napus L.) in response to low temperature
PRJNA391558	SRR5802432	30635606	Brassica napus	Ganyouza No.5	germination	flower	embryo	field	control	Normal	abiotic	N	N	2 DAI	GYZ-CK-2d-3	Comparative transcriptomic analysis for fast and slow germination speed of rapeseed (Brassica napus L.) in response to low temperature
PRJNA391558	SRR5802433	30635606	Brassica napus	Ganyouza No.5	germination	flower	embryo	field	control	Normal	abiotic	N	N	3 DAI	GYZ-CK-3d-2	Comparative transcriptomic analysis for fast and slow germination speed of rapeseed (Brassica napus L.) in response to low temperature
PRJNA391558	SRR5802434	30635606	Brassica napus	Ganyouza No.5	germination	flower	embryo	field	control	Normal	abiotic	N	N	3 DAI	GYZ-CK-3d-3	Comparative transcriptomic analysis for fast and slow germination speed of rapeseed (Brassica napus L.) in response to low temperature
PRJNA391558	SRR5802435	30635606	Brassica napus	Ganyouza No.5	germination	flower	embryo	field	test	Low Temperature	abiotic	N	N	3 DAI	GYZ-LT-3d-3	Comparative transcriptomic analysis for fast and slow germination speed of rapeseed (Brassica napus L.) in response to low temperature
PRJNA391558	SRR5802436	30635606	Brassica napus	Ganyouza No.5	germination	flower	embryo	field	control	Normal	abiotic	N	N	3 DAI	GYZ-CK-3d-1	Comparative transcriptomic analysis for fast and slow germination speed of rapeseed (Brassica napus L.) in response to low temperature
PRJNA391558	SRR5802437	30635606	Brassica napus	Huawanyou N0.4	germination	flower	embryo	field	control	Normal	abiotic	N	N	5 DAI	HWY-CK-5d-2	Comparative transcriptomic analysis for fast and slow germination speed of rapeseed (Brassica napus L.) in response to low temperature
PRJNA391558	SRR5802438	30635606	Brassica napus	Huawanyou N0.4	germination	flower	embryo	field	control	Normal	abiotic	N	N	5 DAI	HWY-CK-5d-3	Comparative transcriptomic analysis for fast and slow germination speed of rapeseed (Brassica napus L.) in response to low temperature
PRJNA391558	SRR5802439	30635606	Brassica napus	Ganyouza No.5	germination	flower	embryo	field	test	Low Temperature	abiotic	N	N	2 DAI	GYZ-LT-2d-3	Comparative transcriptomic analysis for fast and slow germination speed of rapeseed (Brassica napus L.) in response to low temperature
PRJNA391558	SRR5802440	30635606	Brassica napus	Huawanyou N0.4	germination	flower	embryo	field	test	Low Temperature	abiotic	N	N	5 DAI	HWY-LT-5d-1	Comparative transcriptomic analysis for fast and slow germination speed of rapeseed (Brassica napus L.) in response to low temperature
PRJNA391558	SRR5802441	30635606	Brassica napus	Huawanyou N0.4	germination	flower	embryo	field	control	Normal	abiotic	N	N	1 DAI	HWY-CK-1d-3	Comparative transcriptomic analysis for fast and slow germination speed of rapeseed (Brassica napus L.) in response to low temperature
PRJNA391558	SRR5802442	30635606	Brassica napus	Huawanyou N0.4	germination	flower	embryo	field	control	Normal	abiotic	N	N	1 DAI	HWY-CK-1d-2	Comparative transcriptomic analysis for fast and slow germination speed of rapeseed (Brassica napus L.) in response to low temperature
PRJNA391558	SRR5802443	30635606	Brassica napus	Huawanyou N0.4	germination	flower	embryo	field	control	Normal	abiotic	N	N	1 DAI	HWY-CK-1d-1	Comparative transcriptomic analysis for fast and slow germination speed of rapeseed (Brassica napus L.) in response to low temperature
PRJNA391558	SRR5802444	30635606	Brassica napus	Huawanyou N0.4	germination	flower	embryo	field	test	Low Temperature	abiotic	N	N	1 DAI	HWY-LT-1d-3	Comparative transcriptomic analysis for fast and slow germination speed of rapeseed (Brassica napus L.) in response to low temperature
PRJNA391558	SRR5802445	30635606	Brassica napus	Huawanyou N0.4	germination	flower	embryo	field	control	Normal	abiotic	N	N	3 DAI	HWY-CK-3d-1	Comparative transcriptomic analysis for fast and slow germination speed of rapeseed (Brassica napus L.) in response to low temperature
PRJNA391558	SRR5802446	30635606	Brassica napus	Huawanyou N0.4	germination	flower	embryo	field	test	Low Temperature	abiotic	N	N	3 DAI	HWY-LT-3d-3	Comparative transcriptomic analysis for fast and slow germination speed of rapeseed (Brassica napus L.) in response to low temperature
PRJNA391558	SRR5802447	30635606	Brassica napus	Huawanyou N0.4	germination	flower	embryo	field	test	Low Temperature	abiotic	N	N	3 DAI	HWY-LT-3d-2	Comparative transcriptomic analysis for fast and slow germination speed of rapeseed (Brassica napus L.) in response to low temperature
PRJNA391558	SRR5802448	30635606	Brassica napus	Huawanyou N0.4	germination	flower	embryo	field	test	Low Temperature	abiotic	N	N	3 DAI	HWY-LT-3d-1	Comparative transcriptomic analysis for fast and slow germination speed of rapeseed (Brassica napus L.) in response to low temperature
PRJNA391558	SRR5802449	30635606	Brassica napus	Huawanyou N0.4	germination	flower	embryo	field	test	Low Temperature	abiotic	N	N	5 DAI	HWY-LT-5d-3	Comparative transcriptomic analysis for fast and slow germination speed of rapeseed (Brassica napus L.) in response to low temperature
PRJNA391558	SRR5802450	30635606	Brassica napus	Huawanyou N0.4	germination	flower	embryo	field	control	Normal	abiotic	N	N	3 DAI	HWY-CK-3d-3	Comparative transcriptomic analysis for fast and slow germination speed of rapeseed (Brassica napus L.) in response to low temperature
PRJNA391558	SRR5802451	30635606	Brassica napus	Huawanyou N0.4	germination	flower	embryo	field	control	Normal	abiotic	N	N	3 DAI	HWY-CK-3d-2	Comparative transcriptomic analysis for fast and slow germination speed of rapeseed (Brassica napus L.) in response to low temperature
PRJNA391558	SRR5802452	30635606	Brassica napus	Huawanyou N0.4	germination	flower	embryo	field	control	Normal	abiotic	N	N	5 DAI	HWY-CK-5d-1	Comparative transcriptomic analysis for fast and slow germination speed of rapeseed (Brassica napus L.) in response to low temperature
PRJNA391558	SRR5802453	30635606	Brassica napus	Huawanyou N0.4	germination	flower	embryo	field	test	Low Temperature	abiotic	N	N	5 DAI	HWY-LT-5d-2	Comparative transcriptomic analysis for fast and slow germination speed of rapeseed (Brassica napus L.) in response to low temperature
PRJNA391558	SRR5802454	30635606	Brassica napus	Ganyouza No.5	germination	flower	embryo	field	control	Normal	abiotic	N	N	2 DAI	GYZ-CK-2d-1	Comparative transcriptomic analysis for fast and slow germination speed of rapeseed (Brassica napus L.) in response to low temperature
PRJNA391558	SRR5802455	30635606	Brassica napus	Ganyouza No.5	germination	flower	embryo	field	test	Low Temperature	abiotic	N	N	1 DAI	GYZ-LT-1d-3	Comparative transcriptomic analysis for fast and slow germination speed of rapeseed (Brassica napus L.) in response to low temperature
PRJNA391558	SRR5802456	30635606	Brassica napus	Ganyouza No.5	germination	flower	embryo	field	control	Normal	abiotic	N	N	1 DAI	GYZ-CK-1d-1	Comparative transcriptomic analysis for fast and slow germination speed of rapeseed (Brassica napus L.) in response to low temperature
PRJNA391558	SRR5802457	30635606	Brassica napus	Ganyouza No.5	germination	flower	embryo	field	test	Low Temperature	abiotic	N	N	1 DAI	GYZ-LT-1d-1	Comparative transcriptomic analysis for fast and slow germination speed of rapeseed (Brassica napus L.) in response to low temperature
PRJNA391558	SRR5802458	30635606	Brassica napus	Ganyouza No.5	germination	flower	embryo	field	test	Low Temperature	abiotic	N	N	1 DAI	GYZ-LT-1d-2	Comparative transcriptomic analysis for fast and slow germination speed of rapeseed (Brassica napus L.) in response to low temperature
PRJNA391558	SRR5802459	30635606	Brassica napus	Ganyouza No.5	germination	flower	embryo	field	test	Low Temperature	abiotic	N	N	2 DAI	GYZ-LT-2d-1	Comparative transcriptomic analysis for fast and slow germination speed of rapeseed (Brassica napus L.) in response to low temperature
PRJNA391558	SRR5802460	30635606	Brassica napus	Ganyouza No.5	germination	flower	embryo	field	test	Low Temperature	abiotic	N	N	2 DAI	GYZ-LT-2d-2	Comparative transcriptomic analysis for fast and slow germination speed of rapeseed (Brassica napus L.) in response to low temperature
PRJNA391558	SRR5802461	30635606	Brassica napus	Ganyouza No.5	germination	flower	embryo	field	control	Normal	abiotic	N	N	1 DAI	GYZ-CK-1d-2	Comparative transcriptomic analysis for fast and slow germination speed of rapeseed (Brassica napus L.) in response to low temperature
PRJNA391558	SRR5802462	30635606	Brassica napus	Ganyouza No.5	germination	flower	embryo	field	control	Normal	abiotic	N	N	1 DAI	GYZ-CK-1d-3	Comparative transcriptomic analysis for fast and slow germination speed of rapeseed (Brassica napus L.) in response to low temperature
PRJNA393069	SRR5816399	28824672	Brassica napus	Qingyou10	seedling	Root	root	greenhouse	test	High Boron	chemical	25 µM	N	30 days after planted	QSR_LW1	Genome-wide transcriptional responses to boron deficiency in Brassica napus
PRJNA393069	SRR5816401	28824672	Brassica napus	Qingyou10	seedling	Root	root	greenhouse	test	High Boron	chemical	25 µM	N	30 days after planted	QSR_LW7	Genome-wide transcriptional responses to boron deficiency in Brassica napus
PRJNA393069	SRR5816402	28824672	Brassica napus	Qingyou10	seedling	Root	root	greenhouse	test	High Boron	chemical	25 µM	N	30 days after planted	QSR_LW4	Genome-wide transcriptional responses to boron deficiency in Brassica napus
PRJNA393069	SRR5816403	28824672	Brassica napus	Qingyou10	seedling	Leaf	young leaf	greenhouse	test	High Boron	chemical	25 µM	N	30 days after planted	QSJL_LW2	Genome-wide transcriptional responses to boron deficiency in Brassica napus
PRJNA393069	SRR5816404	28824672	Brassica napus	Qingyou10	seedling	Leaf	young leaf	greenhouse	test	High Boron	chemical	25 µM	N	30 days after planted	QSJL_LW5	Genome-wide transcriptional responses to boron deficiency in Brassica napus
PRJNA393069	SRR5816405	28824672	Brassica napus	Qingyou10	seedling	Leaf	young leaf	greenhouse	test	High Boron	chemical	25 µM	N	30 days after planted	QSJL_LW8	Genome-wide transcriptional responses to boron deficiency in Brassica napus
PRJNA393069	SRR5816406	28824672	Brassica napus	Qingyou10	seedling	Leaf	mature leaf	greenhouse	test	High Boron	chemical	25 µM	N	30 days after planted	QSOL_LW3	Genome-wide transcriptional responses to boron deficiency in Brassica napus
PRJNA393069	SRR5816407	28824672	Brassica napus	Qingyou10	seedling	Leaf	mature leaf	greenhouse	test	High Boron	chemical	25 µM	N	30 days after planted	QSOL_LW6	Genome-wide transcriptional responses to boron deficiency in Brassica napus
PRJNA393069	SRR5816409	28824672	Brassica napus	Qingyou10	seedling	Leaf	mature leaf	greenhouse	test	High Boron	chemical	25 µM	N	30 days after planted	QSOL_LW9	Genome-wide transcriptional responses to boron deficiency in Brassica napus
PRJNA393069	SRR5816408	28824672	Brassica napus	Qingyou10	seedling	Root	root	greenhouse	test	Low Boron	chemical	0.25 µM	N	30 days after planted	QDR_LW10	Genome-wide transcriptional responses to boron deficiency in Brassica napus
PRJNA393069	SRR5816410	28824672	Brassica napus	Qingyou10	seedling	Root	root	greenhouse	test	Low Boron	chemical	0.25 µM	N	30 days after planted	QDR_LW13	Genome-wide transcriptional responses to boron deficiency in Brassica napus
PRJNA393069	SRR5816411	28824672	Brassica napus	Qingyou10	seedling	Root	root	greenhouse	test	Low Boron	chemical	0.25 µM	N	30 days after planted	QDR_LW16	Genome-wide transcriptional responses to boron deficiency in Brassica napus
PRJNA393069	SRR5816412	28824672	Brassica napus	Qingyou10	seedling	Leaf	young leaf	greenhouse	test	Low Boron	chemical	0.25 µM	N	30 days after planted	QDJL_LW11	Genome-wide transcriptional responses to boron deficiency in Brassica napus
PRJNA393069	SRR5816413	28824672	Brassica napus	Qingyou10	seedling	Leaf	young leaf	greenhouse	test	Low Boron	chemical	0.25 µM	N	30 days after planted	QDJL_LW14	Genome-wide transcriptional responses to boron deficiency in Brassica napus
PRJNA393069	SRR5816414	28824672	Brassica napus	Qingyou10	seedling	Leaf	young leaf	greenhouse	test	Low Boron	chemical	0.25 µM	N	30 days after planted	QDJL_LW17	Genome-wide transcriptional responses to boron deficiency in Brassica napus
PRJNA393069	SRR5816415	28824672	Brassica napus	Qingyou10	seedling	Leaf	mature leaf	greenhouse	test	Low Boron	chemical	0.25 µM	N	30 days after planted	QDOL_LW12	Genome-wide transcriptional responses to boron deficiency in Brassica napus
PRJNA393069	SRR5816416	28824672	Brassica napus	Qingyou10	seedling	Leaf	mature leaf	greenhouse	test	Low Boron	chemical	0.25 µM	N	30 days after planted	QDOL_LW15	Genome-wide transcriptional responses to boron deficiency in Brassica napus
PRJNA393069	SRR5816417	28824672	Brassica napus	Qingyou10	seedling	Leaf	mature leaf	greenhouse	test	Low Boron	chemical	0.25 µM	N	30 days after planted	QDOL_LW18	Genome-wide transcriptional responses to boron deficiency in Brassica napus
PRJNA393069	SRR5816419	28824672	Brassica napus	Westar10	seedling	Root	root	greenhouse	test	High Boron	chemical	25 µM	N	30 days after planted	WSR_LW19	Genome-wide transcriptional responses to boron deficiency in Brassica napus
PRJNA393069	SRR5816420	28824672	Brassica napus	Westar10	seedling	Root	root	greenhouse	test	High Boron	chemical	25 µM	N	30 days after planted	WSR_LW22	Genome-wide transcriptional responses to boron deficiency in Brassica napus
PRJNA393069	SRR5816421	28824672	Brassica napus	Westar10	seedling	Root	root	greenhouse	test	High Boron	chemical	25 µM	N	30 days after planted	WSR_LW25	Genome-wide transcriptional responses to boron deficiency in Brassica napus
PRJNA393069	SRR5816422	28824672	Brassica napus	Westar10	seedling	Leaf	young leaf	greenhouse	test	High Boron	chemical	25 µM	N	30 days after planted	WSJL_LW20	Genome-wide transcriptional responses to boron deficiency in Brassica napus
PRJNA393069	SRR5816423	28824672	Brassica napus	Westar10	seedling	Leaf	young leaf	greenhouse	test	High Boron	chemical	25 µM	N	30 days after planted	WSJL_LW23	Genome-wide transcriptional responses to boron deficiency in Brassica napus
PRJNA393069	SRR5816424	28824672	Brassica napus	Westar10	seedling	Leaf	young leaf	greenhouse	test	High Boron	chemical	25 µM	N	30 days after planted	WSJL_LW26	Genome-wide transcriptional responses to boron deficiency in Brassica napus
PRJNA393069	SRR5816425	28824672	Brassica napus	Westar10	seedling	Leaf	mature leaf	greenhouse	test	High Boron	chemical	25 µM	N	30 days after planted	WSOL_LW21	Genome-wide transcriptional responses to boron deficiency in Brassica napus
PRJNA393069	SRR5816426	28824672	Brassica napus	Westar10	seedling	Leaf	mature leaf	greenhouse	test	High Boron	chemical	25 µM	N	30 days after planted	WSOL_LW24	Genome-wide transcriptional responses to boron deficiency in Brassica napus
PRJNA393069	SRR5816427	28824672	Brassica napus	Westar10	seedling	Leaf	mature leaf	greenhouse	test	High Boron	chemical	25 µM	N	30 days after planted	WSOL_LW27	Genome-wide transcriptional responses to boron deficiency in Brassica napus
PRJNA393069	SRR5816428	28824672	Brassica napus	Westar10	seedling	Root	root	greenhouse	test	Low Boron	chemical	0.25 µM	N	30 days after planted	WDR_LW28	Genome-wide transcriptional responses to boron deficiency in Brassica napus
PRJNA393069	SRR5816429	28824672	Brassica napus	Westar10	seedling	Root	root	greenhouse	test	Low Boron	chemical	0.25 µM	N	30 days after planted	WDR_LW31	Genome-wide transcriptional responses to boron deficiency in Brassica napus
PRJNA393069	SRR5816430	28824672	Brassica napus	Westar10	seedling	Root	root	greenhouse	test	Low Boron	chemical	0.25 µM	N	30 days after planted	WDR_LW34	Genome-wide transcriptional responses to boron deficiency in Brassica napus
PRJNA393069	SRR5816431	28824672	Brassica napus	Westar10	seedling	Leaf	young leaf	greenhouse	test	Low Boron	chemical	0.25 µM	N	30 days after planted	WDJL_LW29	Genome-wide transcriptional responses to boron deficiency in Brassica napus
PRJNA393069	SRR5816432	28824672	Brassica napus	Westar10	seedling	Leaf	young leaf	greenhouse	test	Low Boron	chemical	0.25 µM	N	30 days after planted	WDJL_LW32	Genome-wide transcriptional responses to boron deficiency in Brassica napus
PRJNA393069	SRR5816433	28824672	Brassica napus	Westar10	seedling	Leaf	young leaf	greenhouse	test	Low Boron	chemical	0.25 µM	N	30 days after planted	WDJL_LW35	Genome-wide transcriptional responses to boron deficiency in Brassica napus
PRJNA393069	SRR5816434	28824672	Brassica napus	Westar10	seedling	Leaf	mature leaf	greenhouse	test	Low Boron	chemical	0.25 µM	N	30 days after planted	WDOL_LW30	Genome-wide transcriptional responses to boron deficiency in Brassica napus
PRJNA393069	SRR5816435	28824672	Brassica napus	Westar10	seedling	Leaf	mature leaf	greenhouse	test	Low Boron	chemical	0.25 µM	N	30 days after planted	WDOL_LW33	Genome-wide transcriptional responses to boron deficiency in Brassica napus
PRJNA393069	SRR5816436	28824672	Brassica napus	Westar10	seedling	Leaf	mature leaf	greenhouse	test	Low Boron	chemical	0.25 µM	N	30 days after planted	WDOL_LW36	Genome-wide transcriptional responses to boron deficiency in Brassica napus
PRJNA398789	SRR6685963	29989238	Brassica napus	Westar	flowering	Leaf	leaf	greenhouse	control	Normal	developmental	N	N	67 days	16 °C	Brassica napus cv. Westar plants were grown for 72 days, with first true leaves and shoot apices sampled on day 22, 43, 64, 65, 69, and 72 of the experiment. The goal was to follow global transcriptional changes occurring in the two tissues during the floring
PRJNA398789	SRR6685964	29989238	Brassica napus	Westar	flowering	Leaf	leaf	greenhouse	control	Normal	developmental	N	N	65 days	16 °C	Brassica napus cv. Westar plants were grown for 72 days, with first true leaves and shoot apices sampled on day 22, 43, 64, 65, 69, and 72 of the experiment. The goal was to follow global transcriptional changes occurring in the two tissues during the floring
PRJNA398789	SRR6685965	29989238	Brassica napus	Westar	flowering	Stem	shoot apexes	greenhouse	control	Normal	developmental	N	N	22 days	16 °C	Brassica napus cv. Westar plants were grown for 72 days, with first true leaves and shoot apices sampled on day 22, 43, 64, 65, 69, and 72 of the experiment. The goal was to follow global transcriptional changes occurring in the two tissues during the floring
PRJNA398789	SRR6685966	29989238	Brassica napus	Westar	flowering	Leaf	leaf	greenhouse	control	Normal	developmental	N	N	72 days	16 °C	Brassica napus cv. Westar plants were grown for 72 days, with first true leaves and shoot apices sampled on day 22, 43, 64, 65, 69, and 72 of the experiment. The goal was to follow global transcriptional changes occurring in the two tissues during the floring
PRJNA398789	SRR6685967	29989238	Brassica napus	Westar	flowering	Stem	shoot apexes	greenhouse	control	Normal	developmental	N	N	64 days	5 °C	Brassica napus cv. Westar plants were grown for 72 days, with first true leaves and shoot apices sampled on day 22, 43, 64, 65, 69, and 72 of the experiment. The goal was to follow global transcriptional changes occurring in the two tissues during the floring
PRJNA398789	SRR6685968	29989238	Brassica napus	Westar	flowering	Stem	shoot apexes	greenhouse	control	Normal	developmental	N	N	43 days	5 °C	Brassica napus cv. Westar plants were grown for 72 days, with first true leaves and shoot apices sampled on day 22, 43, 64, 65, 69, and 72 of the experiment. The goal was to follow global transcriptional changes occurring in the two tissues during the floring
PRJNA398789	SRR6685969	29989238	Brassica napus	Westar	flowering	Stem	shoot apexes	greenhouse	control	Normal	developmental	N	N	72 days	16 °C	Brassica napus cv. Westar plants were grown for 72 days, with first true leaves and shoot apices sampled on day 22, 43, 64, 65, 69, and 72 of the experiment. The goal was to follow global transcriptional changes occurring in the two tissues during the floring
PRJNA398789	SRR6685970	29989238	Brassica napus	Westar	flowering	Stem	shoot apexes	greenhouse	control	Normal	developmental	N	N	67 days	16 °C	Brassica napus cv. Westar plants were grown for 72 days, with first true leaves and shoot apices sampled on day 22, 43, 64, 65, 69, and 72 of the experiment. The goal was to follow global transcriptional changes occurring in the two tissues during the floring
PRJNA398789	SRR6685971	29989238	Brassica napus	Westar	flowering	Leaf	leaf	greenhouse	control	Normal	developmental	N	N	43 days	5 °C	Brassica napus cv. Westar plants were grown for 72 days, with first true leaves and shoot apices sampled on day 22, 43, 64, 65, 69, and 72 of the experiment. The goal was to follow global transcriptional changes occurring in the two tissues during the floring
PRJNA398789	SRR6685972	29989238	Brassica napus	Westar	flowering	Leaf	leaf	greenhouse	control	Normal	developmental	N	N	22 days	16 °C	Brassica napus cv. Westar plants were grown for 72 days, with first true leaves and shoot apices sampled on day 22, 43, 64, 65, 69, and 72 of the experiment. The goal was to follow global transcriptional changes occurring in the two tissues during the floring
PRJNA398789	SRR6685973	29989238	Brassica napus	Westar	flowering	Stem	shoot apexes	greenhouse	control	Normal	developmental	N	N	65 days	16 °C	Brassica napus cv. Westar plants were grown for 72 days, with first true leaves and shoot apices sampled on day 22, 43, 64, 65, 69, and 72 of the experiment. The goal was to follow global transcriptional changes occurring in the two tissues during the floring
PRJNA398789	SRR6685974	29989238	Brassica napus	Westar	flowering	Stem	shoot apexes	greenhouse	control	Normal	developmental	N	N	64 days	5 °C	Brassica napus cv. Westar plants were grown for 72 days, with first true leaves and shoot apices sampled on day 22, 43, 64, 65, 69, and 72 of the experiment. The goal was to follow global transcriptional changes occurring in the two tissues during the floring
PRJNA398789	SRR6685975	29989238	Brassica napus	Westar	flowering	Stem	shoot apexes	greenhouse	control	Normal	developmental	N	N	43 days	5 °C	Brassica napus cv. Westar plants were grown for 72 days, with first true leaves and shoot apices sampled on day 22, 43, 64, 65, 69, and 72 of the experiment. The goal was to follow global transcriptional changes occurring in the two tissues during the floring
PRJNA398789	SRR6685976	29989238	Brassica napus	Westar	flowering	Stem	shoot apexes	greenhouse	control	Normal	developmental	N	N	22 days	16 °C	Brassica napus cv. Westar plants were grown for 72 days, with first true leaves and shoot apices sampled on day 22, 43, 64, 65, 69, and 72 of the experiment. The goal was to follow global transcriptional changes occurring in the two tissues during the floring
PRJNA398789	SRR6685977	29989238	Brassica napus	Westar	flowering	Leaf	leaf	greenhouse	control	Normal	developmental	N	N	22 days	16 °C	Brassica napus cv. Westar plants were grown for 72 days, with first true leaves and shoot apices sampled on day 22, 43, 64, 65, 69, and 72 of the experiment. The goal was to follow global transcriptional changes occurring in the two tissues during the floring
PRJNA398789	SRR6685978	29989238	Brassica napus	Westar	flowering	Stem	shoot apexes	greenhouse	control	Normal	developmental	N	N	72 days	16 °C	Brassica napus cv. Westar plants were grown for 72 days, with first true leaves and shoot apices sampled on day 22, 43, 64, 65, 69, and 72 of the experiment. The goal was to follow global transcriptional changes occurring in the two tissues during the floring
PRJNA398789	SRR6685979	29989238	Brassica napus	Westar	flowering	Stem	shoot apexes	greenhouse	control	Normal	developmental	N	N	69 days	16 °C	Brassica napus cv. Westar plants were grown for 72 days, with first true leaves and shoot apices sampled on day 22, 43, 64, 65, 69, and 72 of the experiment. The goal was to follow global transcriptional changes occurring in the two tissues during the floring
PRJNA398789	SRR6685980	29989238	Brassica napus	Westar	flowering	Stem	shoot apexes	greenhouse	control	Normal	developmental	N	N	67 days	16 °C	Brassica napus cv. Westar plants were grown for 72 days, with first true leaves and shoot apices sampled on day 22, 43, 64, 65, 69, and 72 of the experiment. The goal was to follow global transcriptional changes occurring in the two tissues during the floring
PRJNA398789	SRR6685981	29989238	Brassica napus	Westar	flowering	Leaf	leaf	greenhouse	control	Normal	developmental	N	N	64 days	5 °C	Brassica napus cv. Westar plants were grown for 72 days, with first true leaves and shoot apices sampled on day 22, 43, 64, 65, 69, and 72 of the experiment. The goal was to follow global transcriptional changes occurring in the two tissues during the floring
PRJNA398789	SRR6685982	29989238	Brassica napus	Westar	flowering	Leaf	leaf	greenhouse	control	Normal	developmental	N	N	43 days	5 °C	Brassica napus cv. Westar plants were grown for 72 days, with first true leaves and shoot apices sampled on day 22, 43, 64, 65, 69, and 72 of the experiment. The goal was to follow global transcriptional changes occurring in the two tissues during the floring
PRJNA398789	SRR6685983	29989238	Brassica napus	Westar	flowering	Leaf	leaf	greenhouse	control	Normal	developmental	N	N	64 days	5 °C	Brassica napus cv. Westar plants were grown for 72 days, with first true leaves and shoot apices sampled on day 22, 43, 64, 65, 69, and 72 of the experiment. The goal was to follow global transcriptional changes occurring in the two tissues during the floring
PRJNA398789	SRR6685984	29989238	Brassica napus	Westar	flowering	Leaf	leaf	greenhouse	control	Normal	developmental	N	N	67 days	16 °C	Brassica napus cv. Westar plants were grown for 72 days, with first true leaves and shoot apices sampled on day 22, 43, 64, 65, 69, and 72 of the experiment. The goal was to follow global transcriptional changes occurring in the two tissues during the floring
PRJNA398789	SRR6685985	29989238	Brassica napus	Westar	flowering	Leaf	leaf	greenhouse	control	Normal	developmental	N	N	72 days	16 °C	Brassica napus cv. Westar plants were grown for 72 days, with first true leaves and shoot apices sampled on day 22, 43, 64, 65, 69, and 72 of the experiment. The goal was to follow global transcriptional changes occurring in the two tissues during the floring
PRJNA401257	SRR6004295	29326731	Brassica napus	Qingyou 14	flowering	flower	bud	field	test	Sterile	genetic	N	N	0 to 2mm buds	S-1	Mapping Bnmfs of the Female-Male Sterility through Whole-genome Resequencing
PRJNA401257	SRR6004382	29326731	Brassica napus	Qingyou 14	flowering	flower	bud	field	test	Sterile	genetic	N	N	0 to 2mm buds	S-2	Mapping Bnmfs of the Female-Male Sterility through Whole-genome Resequencing
PRJNA401257	SRR6004383	29326731	Brassica napus	Qingyou 14	flowering	flower	bud	field	test	Sterile	genetic	N	N	0 to 2mm buds	S-3	Mapping Bnmfs of the Female-Male Sterility through Whole-genome Resequencing
PRJNA401257	SRR6004384	29326731	Brassica napus	Qingyou 14	flowering	flower	bud	field	test	Fertile	genetic	N	N	0 to 2mm buds	F-1	Mapping Bnmfs of the Female-Male Sterility through Whole-genome Resequencing
PRJNA401257	SRR6004385	29326731	Brassica napus	Qingyou 14	flowering	flower	bud	field	test	Fertile	genetic	N	N	0 to 2mm buds	F-2	Mapping Bnmfs of the Female-Male Sterility through Whole-genome Resequencing
PRJNA401257	SRR6004386	29326731	Brassica napus	Qingyou 14	flowering	flower	bud	field	test	Fertile	genetic	N	N	0 to 2mm buds	F-3	Mapping Bnmfs of the Female-Male Sterility through Whole-genome Resequencing
PRJNA401257	SRR6004387	29326731	Brassica napus	Qingyou 14	flowering	flower	leaf	field	test	Sterile	genetic	N	N	NA	S_1	Mapping Bnmfs of the Female-Male Sterility through Whole-genome Resequencing
PRJNA401257	SRR6004388	29326731	Brassica napus	Qingyou 14	flowering	flower	leaf	field	test	Fertile	genetic	N	N	NA	F_1	Mapping Bnmfs of the Female-Male Sterility through Whole-genome Resequencing
PRJNA401348	SRR6002855	31165231	Brassica napus	Rongyou No.16	seedling	whole plant	whole plants	greenhouse	control	Normal	chemical	N	168h	5-leaf-stage	5NP-1	RNA-seq of 3-leaf-stage and 5-leaf-stage Brassica napus seedlings after Pi-starvation for 7 days.
PRJNA401348	SRR6002856	31165231	Brassica napus	Rongyou No.16	seedling	whole plant	whole plants	greenhouse	control	Normal	chemical	N	168h	5-leaf-stage	5NP-2	RNA-seq of 3-leaf-stage and 5-leaf-stage Brassica napus seedlings after Pi-starvation for 7 days.
PRJNA401348	SRR6002857	31165231	Brassica napus	Rongyou No.16	seedling	whole plant	whole plants	greenhouse	test	Pi Starvation	chemical	N	168h	5-leaf-stage	5DP-1	RNA-seq of 3-leaf-stage and 5-leaf-stage Brassica napus seedlings after Pi-starvation for 7 days.
PRJNA401348	SRR6002858	31165231	Brassica napus	Rongyou No.16	seedling	whole plant	whole plants	greenhouse	test	Pi Starvation	chemical	N	168h	5-leaf-stage	5DP-2	RNA-seq of 3-leaf-stage and 5-leaf-stage Brassica napus seedlings after Pi-starvation for 7 days.
PRJNA401348	SRR6002859	31165231	Brassica napus	Rongyou No.16	seedling	whole plant	whole plants	greenhouse	control	Normal	chemical	N	168h	3-leaf-stage	3NP-1	RNA-seq of 3-leaf-stage and 5-leaf-stage Brassica napus seedlings after Pi-starvation for 7 days.
PRJNA401348	SRR6002860	31165231	Brassica napus	Rongyou No.16	seedling	whole plant	whole plants	greenhouse	control	Normal	chemical	N	168h	3-leaf-stage	3NP-2	RNA-seq of 3-leaf-stage and 5-leaf-stage Brassica napus seedlings after Pi-starvation for 7 days.
PRJNA401348	SRR6002861	31165231	Brassica napus	Rongyou No.16	seedling	whole plant	whole plants	greenhouse	test	Pi Starvation	chemical	N	168h	3-leaf-stage	3DP-1	RNA-seq of 3-leaf-stage and 5-leaf-stage Brassica napus seedlings after Pi-starvation for 7 days.
PRJNA401348	SRR6002862	31165231	Brassica napus	Rongyou No.16	seedling	whole plant	whole plants	greenhouse	test	Pi Starvation	chemical	N	168h	3-leaf-stage	3DP-2	RNA-seq of 3-leaf-stage and 5-leaf-stage Brassica napus seedlings after Pi-starvation for 7 days.
PRJNA415473	SRR6204755	29145811	Brassica napus	Darmor-bzh	seedling	whole plant	whole plants	field	control	DDH20	chemical	N	3h	30 day after seeding	NA	The Aux/IAA gene family were identified and analyzed comprehensively in the allotetraploid B. napus genome. This analysis provides a deeper understanding of diversification of Aux/IAA gene family and will facilitate further dissection of Aux/IAA gene function in B. napus.
PRJNA415473	SRR6204756	29145811	Brassica napus	Darmor-bzh	seedling	whole plant	whole plants	field	test	IAA	chemical	1 µM	3h	30 day after seeding	NA	The Aux/IAA gene family were identified and analyzed comprehensively in the allotetraploid B. napus genome. This analysis provides a deeper understanding of diversification of Aux/IAA gene family and will facilitate further dissection of Aux/IAA gene function in B. napus.
PRJNA435810	SRR6785550	NA	Brassica napus	ZS11	seedling	whole plant	whole plants	NA	control	Normal	developmental	N	N	NA	T-12	NA
PRJNA435810	SRR6785551	NA	Brassica napus	ZS11	seedling	whole plant	whole plants	NA	control	Normal	developmental	N	N	NA	T-10	NA
PRJNA435810	SRR6785552	NA	Brassica napus	ZS11	seedling	whole plant	whole plants	NA	control	Normal	developmental	N	N	NA	T-11	NA
PRJNA435909	SRR6781797	31165231	Brassica napus	Rongyou No.16	seedling	Leaf	leaf	greenhouse	control	Normal	chemical	N	168h	5-leaf-stage	5-leaf-stage Normal P	RNA-seq of 3-leaf-stage and 5-leaf-stage Brassica napus seedlings after Pi-starvation for seven days.
PRJNA435909	SRR6781798	31165231	Brassica napus	Rongyou No.16	seedling	Leaf	leaf	greenhouse	test	Pi Starvation	chemical	N	168h	5-leaf-stage	5-leaf-stage Deficiency of P	RNA-seq of 3-leaf-stage and 5-leaf-stage Brassica napus seedlings after Pi-starvation for seven days.
PRJNA435909	SRR6781799	31165231	Brassica napus	Rongyou No.16	seedling	Leaf	leaf	greenhouse	control	Normal	chemical	N	168h	3-leaf-stage	3-leaf-stage Normal P	RNA-seq of 3-leaf-stage and 5-leaf-stage Brassica napus seedlings after Pi-starvation for seven days.
PRJNA435909	SRR6781800	31165231	Brassica napus	Rongyou No.16	seedling	Leaf	leaf	greenhouse	test	Pi Starvation	chemical	N	168h	3-leaf-stage	3-leaf-stage Deficiency of P	RNA-seq of 3-leaf-stage and 5-leaf-stage Brassica napus seedlings after Pi-starvation for seven days.
PRJNA448216	SRR7125327	29974306	Brassica napus	NA	germination	Seed	seed	greenhouse	control	Normal	abiotic	N	360h	15 days after planted	S0	In this study, Brassica napus seeds were exposed to an artificial aging environment (40°C and 90% relative humidity). Using 172 recombinant inbred lines (RIL) population, 13 QTLs were detected on eight chromosomes and explained ~9.05% of the total phenotypic variation. QTLs q2015AGIA-C08 and q2016AGI-C08-2 identified in the two environments were considered the same QTL. After inducing artificial …
PRJNA448216	SRR7125328	29974306	Brassica napus	NA	germination	Seed	seed	greenhouse	test	Sensitive-Aging	abiotic	N	360h	15 days after planted	S15	In this study, Brassica napus seeds were exposed to an artificial aging environment (40°C and 90% relative humidity). Using 172 recombinant inbred lines (RIL) population, 13 QTLs were detected on eight chromosomes and explained ~9.05% of the total phenotypic variation. QTLs q2015AGIA-C08 and q2016AGI-C08-2 identified in the two environments were considered the same QTL. After inducing artificial …
PRJNA448216	SRR7125329	29974306	Brassica napus	NA	germination	Seed	seed	greenhouse	control	Normal	abiotic	N	360h	15 days after planted	R0	In this study, Brassica napus seeds were exposed to an artificial aging environment (40°C and 90% relative humidity). Using 172 recombinant inbred lines (RIL) population, 13 QTLs were detected on eight chromosomes and explained ~9.05% of the total phenotypic variation. QTLs q2015AGIA-C08 and q2016AGI-C08-2 identified in the two environments were considered the same QTL. After inducing artificial …
PRJNA448216	SRR7125330	29974306	Brassica napus	NA	germination	Seed	seed	greenhouse	test	Resistant-Aging	abiotic	N	360h	15 days after planted	R15	In this study, Brassica napus seeds were exposed to an artificial aging environment (40°C and 90% relative humidity). Using 172 recombinant inbred lines (RIL) population, 13 QTLs were detected on eight chromosomes and explained ~9.05% of the total phenotypic variation. QTLs q2015AGIA-C08 and q2016AGI-C08-2 identified in the two environments were considered the same QTL. After inducing artificial …
PRJNA449400	SRR6974182	30081834	Brassica napus	Darmor-bzh	seedling	Leaf	leaf	field	test	Resynthesized-aacc	genetic	N	N	40-day-old seedlings	The 4th true leaves	RNA-seq of resynthesized allotetraploid Brassica napus and its diploid parents
PRJNA449400	SRR6974183	30081834	Brassica napus	Darmor-bzh	seedling	Leaf	leaf	field	test	Resynthesized-aacc	genetic	N	N	40-day-old seedlings	The 4th true leaves	RNA-seq of resynthesized allotetraploid Brassica napus and its diploid parents
PRJNA449400	SRR6974186	30081834	Brassica napus	Darmor-bzh	seedling	Leaf	leaf	field	test	Resynthesized-aacc	genetic	N	N	40-day-old seedlings	The 4th true leaves	RNA-seq of resynthesized allotetraploid Brassica napus and its diploid parents
PRJNA453137	SRR7058994	29946333	Brassica napus	NA	podding	Stem	stem	field	test	Low Stem	genetic	N	N	NA	stems in low stem strength accessions during silique developing replicate 1	To dissect the expression pattern of stem lodging-related genes during flowering and silique developing in rapeseed, the stem tissues from extremely high and low stem strength accessions were harvested to transcriptome sequencing analysis
PRJNA453137	SRR7058995	29946333	Brassica napus	NA	podding	Stem	stem	field	test	High Stem	genetic	N	N	NA	stems in high stem strength accessions during silique developing replicate 3	To dissect the expression pattern of stem lodging-related genes during flowering and silique developing in rapeseed, the stem tissues from extremely high and low stem strength accessions were harvested to transcriptome sequencing analysis
PRJNA453137	SRR7058996	29946333	Brassica napus	NA	flowering	Stem	stem	field	test	High Stem	genetic	N	N	NA	stems in high stem strength accessions during flowering replicate 2	To dissect the expression pattern of stem lodging-related genes during flowering and silique developing in rapeseed, the stem tissues from extremely high and low stem strength accessions were harvested to transcriptome sequencing analysis
PRJNA453137	SRR7058997	29946333	Brassica napus	NA	flowering	Stem	stem	field	test	High Stem	genetic	N	N	NA	stems in high stem strength accessions during flowering replicate 1	To dissect the expression pattern of stem lodging-related genes during flowering and silique developing in rapeseed, the stem tissues from extremely high and low stem strength accessions were harvested to transcriptome sequencing analysis
PRJNA453137	SRR7058998	29946333	Brassica napus	NA	flowering	Stem	stem	field	test	Low Stem	genetic	N	N	NA	stems in low stem strength accessions during flowering replicate 1	To dissect the expression pattern of stem lodging-related genes during flowering and silique developing in rapeseed, the stem tissues from extremely high and low stem strength accessions were harvested to transcriptome sequencing analysis
PRJNA453137	SRR7058999	29946333	Brassica napus	NA	flowering	Stem	stem	field	test	High Stem	genetic	N	N	NA	stems in high stem strength accessions during flowering replicate 3	To dissect the expression pattern of stem lodging-related genes during flowering and silique developing in rapeseed, the stem tissues from extremely high and low stem strength accessions were harvested to transcriptome sequencing analysis
PRJNA453137	SRR7059000	29946333	Brassica napus	NA	flowering	Stem	stem	field	test	Low Stem	genetic	N	N	NA	stems in low stem strength accessions during flowering replicate 3	To dissect the expression pattern of stem lodging-related genes during flowering and silique developing in rapeseed, the stem tissues from extremely high and low stem strength accessions were harvested to transcriptome sequencing analysis
PRJNA453137	SRR7059001	29946333	Brassica napus	NA	flowering	Stem	stem	field	test	Low Stem	genetic	N	N	NA	stems in low stem strength accessions during flowering replicate 2	To dissect the expression pattern of stem lodging-related genes during flowering and silique developing in rapeseed, the stem tissues from extremely high and low stem strength accessions were harvested to transcriptome sequencing analysis
PRJNA453137	SRR7059002	29946333	Brassica napus	NA	podding	Stem	stem	field	test	High Stem	genetic	N	N	NA	stems in high stem strength accessions during silique developing replicate 2	To dissect the expression pattern of stem lodging-related genes during flowering and silique developing in rapeseed, the stem tissues from extremely high and low stem strength accessions were harvested to transcriptome sequencing analysis
PRJNA453137	SRR7059003	29946333	Brassica napus	NA	podding	Stem	stem	field	test	High Stem	genetic	N	N	NA	stems in high stem strength accessions during silique developing replicate 1	To dissect the expression pattern of stem lodging-related genes during flowering and silique developing in rapeseed, the stem tissues from extremely high and low stem strength accessions were harvested to transcriptome sequencing analysis
PRJNA453137	SRR7059004	29946333	Brassica napus	NA	podding	Stem	stem	field	test	Low Stem	genetic	N	N	NA	stems in low stem strength accessions during silique developing replicate 3	To dissect the expression pattern of stem lodging-related genes during flowering and silique developing in rapeseed, the stem tissues from extremely high and low stem strength accessions were harvested to transcriptome sequencing analysis
PRJNA453137	SRR7059005	29946333	Brassica napus	NA	podding	Stem	stem	field	test	Low Stem	genetic	N	N	NA	stems in low stem strength accessions during silique developing replicate 2	To dissect the expression pattern of stem lodging-related genes during flowering and silique developing in rapeseed, the stem tissues from extremely high and low stem strength accessions were harvested to transcriptome sequencing analysis
PRJNA470566	SRR7135732	30272113	Brassica napus	9Y	flowering	Seed	endosperm	field	control	Normal	developmental	N	N	30 days after pollination (DAP)	PR2-8	Genome-wide screening and analysis of imprinted genes in rapeseed (Brassica napus L.) endosperm.
PRJNA470566	SRR7135733	30272113	Brassica napus	9Y	flowering	Seed	endosperm	field	control	Normal	developmental	N	N	30 days after pollination (DAP)	PR2-4	Genome-wide screening and analysis of imprinted genes in rapeseed (Brassica napus L.) endosperm.
PRJNA470566	SRR7135734	30272113	Brassica napus	Y9	flowering	Seed	endosperm	field	control	Normal	developmental	N	N	30 days after pollination (DAP)	PR2-5	Genome-wide screening and analysis of imprinted genes in rapeseed (Brassica napus L.) endosperm.
PRJNA470566	SRR7135735	30272113	Brassica napus	Y9	flowering	Seed	endosperm	field	control	Normal	developmental	N	N	30 days after pollination (DAP)	PR2-2	Genome-wide screening and analysis of imprinted genes in rapeseed (Brassica napus L.) endosperm.
PRJNA470566	SRR7135736	30272113	Brassica napus	YN171	flowering	Seed	endosperm	field	control	Normal	developmental	N	N	30 days after pollination (DAP)	PR2-7	Genome-wide screening and analysis of imprinted genes in rapeseed (Brassica napus L.) endosperm.
PRJNA470566	SRR7135737	30272113	Brassica napus	YN171	flowering	Seed	endosperm	field	control	Normal	developmental	N	N	30 days after pollination (DAP)	PR2-3	Genome-wide screening and analysis of imprinted genes in rapeseed (Brassica napus L.) endosperm.
PRJNA470566	SRR7135738	30272113	Brassica napus	93275	flowering	Seed	endosperm	field	control	Normal	developmental	N	N	30 days after pollination (DAP)	PR2-6	Genome-wide screening and analysis of imprinted genes in rapeseed (Brassica napus L.) endosperm.
PRJNA470566	SRR7135739	30272113	Brassica napus	93275	flowering	Seed	endosperm	field	control	Normal	developmental	N	N	30 days after pollination (DAP)	PR2-1	Genome-wide screening and analysis of imprinted genes in rapeseed (Brassica napus L.) endosperm.
PRJNA471157	SRR7159498	29648614	Brassica napus	T45B_2-OsPGIP2 transgenic line	seedling	Stem	stem	field	test	Sclerotinia Sclerotiorum	biotic	3 dpi	72h	9–10 leaf stage	Overexpression of OsPGIP2	We transformed the exogenous OsPGIP2 gene, introduced it into two different rapeseed backgrounds (T45WT and 7-5WT) and assessed the enhancement of S. sclerotiorum resistance in transgenic rapeseed lines (7-5D and T45B#2).
PRJNA471157	SRR7159499	29648614	Brassica napus	T45 wild type	seedling	Stem	stem	field	test	Sclerotinia Sclerotiorum	biotic	3 dpi	72h	9–10 leaf stage	control	We transformed the exogenous OsPGIP2 gene, introduced it into two different rapeseed backgrounds (T45WT and 7-5WT) and assessed the enhancement of S. sclerotiorum resistance in transgenic rapeseed lines (7-5D and T45B#2).
PRJNA471157	SRR7159500	29648614	Brassica napus	7-5D-OsPGIP2 transgenic line	seedling	Stem	stem	field	test	Sclerotinia Sclerotiorum	biotic	3 dpi	72h	9–10 leaf stage	Overexpression of OsPGIP2	We transformed the exogenous OsPGIP2 gene, introduced it into two different rapeseed backgrounds (T45WT and 7-5WT) and assessed the enhancement of S. sclerotiorum resistance in transgenic rapeseed lines (7-5D and T45B#2).
PRJNA471157	SRR7159501	29648614	Brassica napus	7-5 wild type	seedling	Stem	stem	field	test	Sclerotinia Sclerotiorum	biotic	3 dpi	72h	9–10 leaf stage	control	We transformed the exogenous OsPGIP2 gene, introduced it into two different rapeseed backgrounds (T45WT and 7-5WT) and assessed the enhancement of S. sclerotiorum resistance in transgenic rapeseed lines (7-5D and T45B#2).
PRJNA477556	SRR7413599	31333690	Brassica napus	Westar	seedling	Leaf	cotyledon	NA	test	Leptosphaeria Maculans	biotic	3 dpi	72h	7-10 day	Rlm-inf day 3-1	In this project, LMD was used to isolate 100 micron sections of tissue directly at the host pathogen interface of B. napus and L. maculans. B. napus near isogenic lines (one containing resistance gene Rlm2) were challenged with L. maculans (AvrLm2). We used dual RNA-seq at 1 and 3 days post inoculation to identify genes activated early in the defense response.
PRJNA477556	SRR7413600	31333690	Brassica napus	Westar	seedling	Leaf	cotyledon	NA	test	Leptosphaeria Maculans	biotic	3 dpi	72h	7-10 day	Topas inf day3-3	In this project, LMD was used to isolate 100 micron sections of tissue directly at the host pathogen interface of B. napus and L. maculans. B. napus near isogenic lines (one containing resistance gene Rlm2) were challenged with L. maculans (AvrLm2). We used dual RNA-seq at 1 and 3 days post inoculation to identify genes activated early in the defense response.
PRJNA477556	SRR7413601	31333690	Brassica napus	Westar	seedling	Leaf	cotyledon	NA	test	Leptosphaeria Maculans	biotic	3 dpi	72h	7-10 day	Topas inf day3-2	In this project, LMD was used to isolate 100 micron sections of tissue directly at the host pathogen interface of B. napus and L. maculans. B. napus near isogenic lines (one containing resistance gene Rlm2) were challenged with L. maculans (AvrLm2). We used dual RNA-seq at 1 and 3 days post inoculation to identify genes activated early in the defense response.
PRJNA477556	SRR7413602	31333690	Brassica napus	Westar	seedling	Leaf	cotyledon	NA	test	Leptosphaeria Maculans	biotic	3 dpi	72h	7-10 day	Topas inf day3-1	In this project, LMD was used to isolate 100 micron sections of tissue directly at the host pathogen interface of B. napus and L. maculans. B. napus near isogenic lines (one containing resistance gene Rlm2) were challenged with L. maculans (AvrLm2). We used dual RNA-seq at 1 and 3 days post inoculation to identify genes activated early in the defense response.
PRJNA477556	SRR7413603	31333690	Brassica napus	Westar	seedling	Leaf	cotyledon	NA	control	Normal	biotic	N	72h	7-10 day	Topas h20 day3-2	In this project, LMD was used to isolate 100 micron sections of tissue directly at the host pathogen interface of B. napus and L. maculans. B. napus near isogenic lines (one containing resistance gene Rlm2) were challenged with L. maculans (AvrLm2). We used dual RNA-seq at 1 and 3 days post inoculation to identify genes activated early in the defense response.
PRJNA477556	SRR7413604	31333690	Brassica napus	Westar	seedling	Leaf	cotyledon	NA	control	Normal	biotic	N	72h	7-10 day	Topas h20 day3-1	In this project, LMD was used to isolate 100 micron sections of tissue directly at the host pathogen interface of B. napus and L. maculans. B. napus near isogenic lines (one containing resistance gene Rlm2) were challenged with L. maculans (AvrLm2). We used dual RNA-seq at 1 and 3 days post inoculation to identify genes activated early in the defense response.
PRJNA477556	SRR7413605	31333690	Brassica napus	Westar	seedling	Leaf	cotyledon	NA	test	Leptosphaeria Maculans	biotic	3 dpi	72h	7-10 day	Rlm-inf day 3-3	In this project, LMD was used to isolate 100 micron sections of tissue directly at the host pathogen interface of B. napus and L. maculans. B. napus near isogenic lines (one containing resistance gene Rlm2) were challenged with L. maculans (AvrLm2). We used dual RNA-seq at 1 and 3 days post inoculation to identify genes activated early in the defense response.
PRJNA477556	SRR7413606	31333690	Brassica napus	Westar	seedling	Leaf	cotyledon	NA	test	Leptosphaeria Maculans	biotic	3 dpi	72h	7-10 day	Rlm-inf day 3-2	In this project, LMD was used to isolate 100 micron sections of tissue directly at the host pathogen interface of B. napus and L. maculans. B. napus near isogenic lines (one containing resistance gene Rlm2) were challenged with L. maculans (AvrLm2). We used dual RNA-seq at 1 and 3 days post inoculation to identify genes activated early in the defense response.
PRJNA477556	SRR7413607	31333690	Brassica napus	Westar	seedling	Leaf	cotyledon	NA	control	Normal	biotic	N	72h	7-10 day	Rlm h20 day3-1	In this project, LMD was used to isolate 100 micron sections of tissue directly at the host pathogen interface of B. napus and L. maculans. B. napus near isogenic lines (one containing resistance gene Rlm2) were challenged with L. maculans (AvrLm2). We used dual RNA-seq at 1 and 3 days post inoculation to identify genes activated early in the defense response.
PRJNA477556	SRR7413608	31333690	Brassica napus	Westar	seedling	Leaf	cotyledon	NA	control	Normal	biotic	N	72h	7-10 day	Topas h20 day3-3	In this project, LMD was used to isolate 100 micron sections of tissue directly at the host pathogen interface of B. napus and L. maculans. B. napus near isogenic lines (one containing resistance gene Rlm2) were challenged with L. maculans (AvrLm2). We used dual RNA-seq at 1 and 3 days post inoculation to identify genes activated early in the defense response.
PRJNA477556	SRR7413609	31333690	Brassica napus	Westar	seedling	Leaf	cotyledon	NA	test	Leptosphaeria Maculans	biotic	3 dpi	72h	7-10 day	Topas inf day1-3	In this project, LMD was used to isolate 100 micron sections of tissue directly at the host pathogen interface of B. napus and L. maculans. B. napus near isogenic lines (one containing resistance gene Rlm2) were challenged with L. maculans (AvrLm2). We used dual RNA-seq at 1 and 3 days post inoculation to identify genes activated early in the defense response.
PRJNA477556	SRR7413610	31333690	Brassica napus	Westar	seedling	Leaf	cotyledon	NA	test	Leptosphaeria Maculans	biotic	3 dpi	72h	7-10 day	Rlm inf day1-1	In this project, LMD was used to isolate 100 micron sections of tissue directly at the host pathogen interface of B. napus and L. maculans. B. napus near isogenic lines (one containing resistance gene Rlm2) were challenged with L. maculans (AvrLm2). We used dual RNA-seq at 1 and 3 days post inoculation to identify genes activated early in the defense response.
PRJNA477556	SRR7413611	31333690	Brassica napus	Westar	seedling	Leaf	cotyledon	NA	test	Leptosphaeria Maculans	biotic	3 dpi	72h	7-10 day	Rlm inf day1-2	In this project, LMD was used to isolate 100 micron sections of tissue directly at the host pathogen interface of B. napus and L. maculans. B. napus near isogenic lines (one containing resistance gene Rlm2) were challenged with L. maculans (AvrLm2). We used dual RNA-seq at 1 and 3 days post inoculation to identify genes activated early in the defense response.
PRJNA477556	SRR7413612	31333690	Brassica napus	Westar	seedling	Leaf	cotyledon	NA	test	Leptosphaeria Maculans	biotic	3 dpi	72h	7-10 day	Rlm inf day1-3	In this project, LMD was used to isolate 100 micron sections of tissue directly at the host pathogen interface of B. napus and L. maculans. B. napus near isogenic lines (one containing resistance gene Rlm2) were challenged with L. maculans (AvrLm2). We used dual RNA-seq at 1 and 3 days post inoculation to identify genes activated early in the defense response.
PRJNA477556	SRR7413613	31333690	Brassica napus	Westar	seedling	Leaf	cotyledon	NA	control	Normal	biotic	N	72h	7-10 day	Rlm h20 day3-3	In this project, LMD was used to isolate 100 micron sections of tissue directly at the host pathogen interface of B. napus and L. maculans. B. napus near isogenic lines (one containing resistance gene Rlm2) were challenged with L. maculans (AvrLm2). We used dual RNA-seq at 1 and 3 days post inoculation to identify genes activated early in the defense response.
PRJNA477556	SRR7413614	31333690	Brassica napus	Westar	seedling	Leaf	cotyledon	NA	control	Normal	biotic	N	72h	7-10 day	Rlm h20 day3-2	In this project, LMD was used to isolate 100 micron sections of tissue directly at the host pathogen interface of B. napus and L. maculans. B. napus near isogenic lines (one containing resistance gene Rlm2) were challenged with L. maculans (AvrLm2). We used dual RNA-seq at 1 and 3 days post inoculation to identify genes activated early in the defense response.
PRJNA477556	SRR7413615	31333690	Brassica napus	Westar	seedling	Leaf	cotyledon	NA	control	Normal	biotic	N	72h	7-10 day	Topas h20 day1-2	In this project, LMD was used to isolate 100 micron sections of tissue directly at the host pathogen interface of B. napus and L. maculans. B. napus near isogenic lines (one containing resistance gene Rlm2) were challenged with L. maculans (AvrLm2). We used dual RNA-seq at 1 and 3 days post inoculation to identify genes activated early in the defense response.
PRJNA477556	SRR7413616	31333690	Brassica napus	Westar	seedling	Leaf	cotyledon	NA	control	Normal	biotic	N	72h	7-10 day	Topas h20 day1-1	In this project, LMD was used to isolate 100 micron sections of tissue directly at the host pathogen interface of B. napus and L. maculans. B. napus near isogenic lines (one containing resistance gene Rlm2) were challenged with L. maculans (AvrLm2). We used dual RNA-seq at 1 and 3 days post inoculation to identify genes activated early in the defense response.
PRJNA477556	SRR7413617	31333690	Brassica napus	Westar	seedling	Leaf	cotyledon	NA	control	Normal	biotic	N	72h	7-10 day	Rlm h20 day1-1	In this project, LMD was used to isolate 100 micron sections of tissue directly at the host pathogen interface of B. napus and L. maculans. B. napus near isogenic lines (one containing resistance gene Rlm2) were challenged with L. maculans (AvrLm2). We used dual RNA-seq at 1 and 3 days post inoculation to identify genes activated early in the defense response.
PRJNA477556	SRR7413618	31333690	Brassica napus	Westar	seedling	Leaf	cotyledon	NA	control	Normal	biotic	N	72h	7-10 day	Topas h20 day1-3	In this project, LMD was used to isolate 100 micron sections of tissue directly at the host pathogen interface of B. napus and L. maculans. B. napus near isogenic lines (one containing resistance gene Rlm2) were challenged with L. maculans (AvrLm2). We used dual RNA-seq at 1 and 3 days post inoculation to identify genes activated early in the defense response.
PRJNA477556	SRR7413619	31333690	Brassica napus	Westar	seedling	Leaf	cotyledon	NA	control	Normal	biotic	N	72h	7-10 day	Rlm h20 day1-3	In this project, LMD was used to isolate 100 micron sections of tissue directly at the host pathogen interface of B. napus and L. maculans. B. napus near isogenic lines (one containing resistance gene Rlm2) were challenged with L. maculans (AvrLm2). We used dual RNA-seq at 1 and 3 days post inoculation to identify genes activated early in the defense response.
PRJNA477556	SRR7413620	31333690	Brassica napus	Westar	seedling	Leaf	cotyledon	NA	control	Normal	biotic	N	72h	7-10 day	Rlm h20 day1-2	In this project, LMD was used to isolate 100 micron sections of tissue directly at the host pathogen interface of B. napus and L. maculans. B. napus near isogenic lines (one containing resistance gene Rlm2) were challenged with L. maculans (AvrLm2). We used dual RNA-seq at 1 and 3 days post inoculation to identify genes activated early in the defense response.
PRJNA477556	SRR7413621	31333690	Brassica napus	Westar	seedling	Leaf	cotyledon	NA	test	Leptosphaeria Maculans	biotic	3 dpi	72h	7-10 day	Topas inf day1-2	In this project, LMD was used to isolate 100 micron sections of tissue directly at the host pathogen interface of B. napus and L. maculans. B. napus near isogenic lines (one containing resistance gene Rlm2) were challenged with L. maculans (AvrLm2). We used dual RNA-seq at 1 and 3 days post inoculation to identify genes activated early in the defense response.
PRJNA477556	SRR7413622	31333690	Brassica napus	Westar	seedling	Leaf	cotyledon	NA	test	Leptosphaeria Maculans	biotic	3 dpi	72h	7-10 day	Topas inf day1-1	In this project, LMD was used to isolate 100 micron sections of tissue directly at the host pathogen interface of B. napus and L. maculans. B. napus near isogenic lines (one containing resistance gene Rlm2) were challenged with L. maculans (AvrLm2). We used dual RNA-seq at 1 and 3 days post inoculation to identify genes activated early in the defense response.
PRJNA482278	SRR7550104	30404610	Brassica napus	7792-95/772/772	flowering	flower	anther	field	test	Sx-1	chemical	6 mg/L	N	LA2	SX-1_LA2	Transcriptome analysis of chemical induced male sterility by SX-1 in Brassica napus
PRJNA482278	SRR7550105	30404610	Brassica napus	7792-95/772/772	flowering	flower	anther	field	test	Sx-1	chemical	6 mg/L	N	LA3	SX-1_LA3	Transcriptome analysis of chemical induced male sterility by SX-1 in Brassica napus
PRJNA482278	SRR7550106	30404610	Brassica napus	7792-95/772/772	flowering	flower	anther	field	test	Sx-1	chemical	6 mg/L	N	MA3	SX-1_MA3	Transcriptome analysis of chemical induced male sterility by SX-1 in Brassica napus
PRJNA482278	SRR7550107	30404610	Brassica napus	7792-95/772/772	flowering	flower	anther	field	test	Sx-1	chemical	6 mg/L	N	LA1	SX-1_LA1	Transcriptome analysis of chemical induced male sterility by SX-1 in Brassica napus
PRJNA482278	SRR7550108	30404610	Brassica napus	7792-95/772/772	flowering	flower	anther	field	control	Normal	chemical	N	N	LA1	control_LA1	Transcriptome analysis of chemical induced male sterility by SX-1 in Brassica napus
PRJNA482278	SRR7550109	30404610	Brassica napus	7792-95/772/772	flowering	flower	anther	field	control	Normal	chemical	N	N	MA3	control_MA3	Transcriptome analysis of chemical induced male sterility by SX-1 in Brassica napus
PRJNA482278	SRR7550110	30404610	Brassica napus	7792-95/772/772	flowering	flower	anther	field	control	Normal	chemical	N	N	SA3	control_SA3	Transcriptome analysis of chemical induced male sterility by SX-1 in Brassica napus
PRJNA482278	SRR7550111	30404610	Brassica napus	7792-95/772/772	flowering	flower	anther	field	control	Normal	chemical	N	N	SA2	control_SA2	Transcriptome analysis of chemical induced male sterility by SX-1 in Brassica napus
PRJNA482278	SRR7550112	30404610	Brassica napus	7792-95/772/772	flowering	flower	anther	field	control	Normal	chemical	N	N	MA2	control_MA2	Transcriptome analysis of chemical induced male sterility by SX-1 in Brassica napus
PRJNA482278	SRR7550113	30404610	Brassica napus	7792-95/772/772	flowering	flower	anther	field	control	Normal	chemical	N	N	MA1	control_MA1	Transcriptome analysis of chemical induced male sterility by SX-1 in Brassica napus
PRJNA482278	SRR7550114	30404610	Brassica napus	7792-95/772/772	flowering	flower	bud	field	control	Normal	chemical	N	N	YB2	control_YB2	Transcriptome analysis of chemical induced male sterility by SX-1 in Brassica napus
PRJNA482278	SRR7550115	30404610	Brassica napus	7792-95/772/772	flowering	flower	bud	field	control	Normal	chemical	N	N	YB1	control_YB1	Transcriptome analysis of chemical induced male sterility by SX-1 in Brassica napus
PRJNA482278	SRR7550116	30404610	Brassica napus	7792-95/772/772	flowering	flower	anther	field	control	Normal	chemical	N	N	SA1	control_SA1	Transcriptome analysis of chemical induced male sterility by SX-1 in Brassica napus
PRJNA482278	SRR7550117	30404610	Brassica napus	7792-95/772/772	flowering	flower	bud	field	control	Normal	chemical	N	N	YB3	control_YB3	Transcriptome analysis of chemical induced male sterility by SX-1 in Brassica napus
PRJNA482278	SRR7550118	30404610	Brassica napus	7792-95/772/772	flowering	flower	anther	field	test	Sx-1	chemical	6 mg/L	N	MA2	SX-1_MA2	Transcriptome analysis of chemical induced male sterility by SX-1 in Brassica napus
PRJNA482278	SRR7550119	30404610	Brassica napus	7792-95/772/772	flowering	flower	anther	field	test	Sx-1	chemical	6 mg/L	N	MA1	SX-1_MA1	Transcriptome analysis of chemical induced male sterility by SX-1 in Brassica napus
PRJNA482278	SRR7550120	30404610	Brassica napus	7792-95/772/772	flowering	flower	anther	field	test	Sx-1	chemical	6 mg/L	N	SA3	SX-1_SA3	Transcriptome analysis of chemical induced male sterility by SX-1 in Brassica napus
PRJNA482278	SRR7550121	30404610	Brassica napus	7792-95/772/772	flowering	flower	anther	field	test	Sx-1	chemical	6 mg/L	N	SA2	SX-1_SA2	Transcriptome analysis of chemical induced male sterility by SX-1 in Brassica napus
PRJNA482278	SRR7550122	30404610	Brassica napus	7792-95/772/772	flowering	flower	anther	field	test	Sx-1	chemical	6 mg/L	N	SA1	SX-1_SA1	Transcriptome analysis of chemical induced male sterility by SX-1 in Brassica napus
PRJNA482278	SRR7550123	30404610	Brassica napus	7792-95/772/772	flowering	flower	bud	field	test	Sx-1	chemical	6 mg/L	N	YB3	SX-1_YB3	Transcriptome analysis of chemical induced male sterility by SX-1 in Brassica napus
PRJNA482278	SRR7550124	30404610	Brassica napus	7792-95/772/772	flowering	flower	bud	field	test	Sx-1	chemical	6 mg/L	N	YB2	SX-1_YB2	Transcriptome analysis of chemical induced male sterility by SX-1 in Brassica napus
PRJNA482278	SRR7550125	30404610	Brassica napus	7792-95/772/772	flowering	flower	bud	field	test	Sx-1	chemical	6 mg/L	N	YB1	SX-1_YB1	Transcriptome analysis of chemical induced male sterility by SX-1 in Brassica napus
PRJNA482278	SRR7550126	30404610	Brassica napus	7792-95/772/772	flowering	flower	anther	field	control	Normal	chemical	N	N	LA3	control_LA3	Transcriptome analysis of chemical induced male sterility by SX-1 in Brassica napus
PRJNA482278	SRR7550127	30404610	Brassica napus	7792-95/772/772	flowering	flower	anther	field	control	Normal	chemical	N	N	LA2	control_LA2	Transcriptome analysis of chemical induced male sterility by SX-1 in Brassica napus
PRJNA484176	SRR7637972	NA	Brassica napus	NA	seedling	Leaf	leaf	NA	control	Normal	biotic	N	120h	6-week-old	NA	Bacillus thuringiensis stains induced systemic resistance in Brassica napus L.
PRJNA484176	SRR7637973	NA	Brassica napus	NA	seedling	Leaf	leaf	NA	control	Normal	biotic	N	120h	6-week-old	NA	Bacillus thuringiensis stains induced systemic resistance in Brassica napus L.
PRJNA484176	SRR7637974	NA	Brassica napus	NA	seedling	Leaf	leaf	NA	test	Bt Strain 4F5	biotic	5 dpi	120h	6-week-old	NA	Bacillus thuringiensis stains induced systemic resistance in Brassica napus L.
PRJNA484176	SRR7637975	NA	Brassica napus	NA	seedling	Leaf	leaf	NA	test	Bt Strain 4F5	biotic	5 dpi	120h	6-week-old	NA	Bacillus thuringiensis stains induced systemic resistance in Brassica napus L.
PRJNA484176	SRR7637976	NA	Brassica napus	NA	seedling	Leaf	leaf	NA	test	Bt Strain 4F5	biotic	5 dpi	120h	6-week-old	NA	Bacillus thuringiensis stains induced systemic resistance in Brassica napus L.
PRJNA484176	SRR7637977	NA	Brassica napus	NA	seedling	Leaf	leaf	NA	test	Bt Strain 4Bm1	biotic	5 dpi	120h	6-week-old	NA	Bacillus thuringiensis stains induced systemic resistance in Brassica napus L.
PRJNA484176	SRR7637978	NA	Brassica napus	NA	seedling	Leaf	leaf	NA	test	Bt Strain 4Bm1	biotic	5 dpi	120h	6-week-old	NA	Bacillus thuringiensis stains induced systemic resistance in Brassica napus L.
PRJNA484176	SRR7637979	NA	Brassica napus	NA	seedling	Leaf	leaf	NA	test	Bt Strain 4Bm1	biotic	5 dpi	120h	6-week-old	NA	Bacillus thuringiensis stains induced systemic resistance in Brassica napus L.
PRJNA488314	SRR7764349	21361962	Brassica napus	sentry summer rape	seedling	Leaf	leaf	greenhouse	test	Drought	abiotic	N	24h	3 weeks	Bnap drought replicate 1	A transcriptomic survey to analyze the expression and alternative splicing in an allopolyploid under different abiotic stresses (drought, cold, Heat, and control)
PRJNA488314	SRR7764350	21361962	Brassica napus	sentry summer rape	seedling	Leaf	leaf	greenhouse	control	Normal	abiotic	N	24h	3 weeks	Bnap control replicate 3	A transcriptomic survey to analyze the expression and alternative splicing in an allopolyploid under different abiotic stresses (drought, cold, Heat, and control)
PRJNA488314	SRR7764351	21361962	Brassica napus	sentry summer rape	seedling	Leaf	leaf	greenhouse	control	Normal	abiotic	N	24h	3 weeks	Bnap control replicate 2	A transcriptomic survey to analyze the expression and alternative splicing in an allopolyploid under different abiotic stresses (drought, cold, Heat, and control)
PRJNA488314	SRR7764352	21361962	Brassica napus	sentry summer rape	seedling	Leaf	leaf	greenhouse	control	Normal	abiotic	N	24h	3 weeks	Bnap control replicate 1	A transcriptomic survey to analyze the expression and alternative splicing in an allopolyploid under different abiotic stresses (drought, cold, Heat, and control)
PRJNA488314	SRR7764353	21361962	Brassica napus	sentry summer rape	seedling	Leaf	leaf	greenhouse	test	Cold	abiotic	N	24h	3 weeks	Bnap cold replicate 2	A transcriptomic survey to analyze the expression and alternative splicing in an allopolyploid under different abiotic stresses (drought, cold, Heat, and control)
PRJNA488314	SRR7764354	21361962	Brassica napus	sentry summer rape	seedling	Leaf	leaf	greenhouse	test	Cold	abiotic	N	24h	3 weeks	Bnap cold replicate 1	A transcriptomic survey to analyze the expression and alternative splicing in an allopolyploid under different abiotic stresses (drought, cold, Heat, and control)
PRJNA488314	SRR7764355	21361962	Brassica napus	sentry summer rape	seedling	Leaf	leaf	greenhouse	test	Drought	abiotic	N	24h	3 weeks	Bnap drought replicate 3	A transcriptomic survey to analyze the expression and alternative splicing in an allopolyploid under different abiotic stresses (drought, cold, Heat, and control)
PRJNA488314	SRR7764356	21361962	Brassica napus	sentry summer rape	seedling	Leaf	leaf	greenhouse	test	Drought	abiotic	N	24h	3 weeks	Bnap drought replicate 2	A transcriptomic survey to analyze the expression and alternative splicing in an allopolyploid under different abiotic stresses (drought, cold, Heat, and control)
PRJNA488314	SRR7764357	21361962	Brassica napus	sentry summer rape	seedling	Leaf	leaf	greenhouse	test	Heat	abiotic	N	24h	3 weeks	Bnap heat replicate 1	A transcriptomic survey to analyze the expression and alternative splicing in an allopolyploid under different abiotic stresses (drought, cold, Heat, and control)
PRJNA488314	SRR7764358	21361962	Brassica napus	sentry summer rape	seedling	Leaf	leaf	greenhouse	test	Cold	abiotic	N	24h	3 weeks	Bnap cold replicate 3	A transcriptomic survey to analyze the expression and alternative splicing in an allopolyploid under different abiotic stresses (drought, cold, Heat, and control)
PRJNA488314	SRR7764359	21361962	Brassica napus	sentry summer rape	seedling	Leaf	leaf	greenhouse	test	Heat	abiotic	N	24h	3 weeks	Bnap heat replicate 3	A transcriptomic survey to analyze the expression and alternative splicing in an allopolyploid under different abiotic stresses (drought, cold, Heat, and control)
PRJNA488314	SRR7764360	21361962	Brassica napus	sentry summer rape	seedling	Leaf	leaf	greenhouse	test	Heat	abiotic	N	24h	3 weeks	Bnap heat replicate 2	A transcriptomic survey to analyze the expression and alternative splicing in an allopolyploid under different abiotic stresses (drought, cold, Heat, and control)
PRJNA489323	SRR7816633	18998158	Brassica napus	Darmor-bzh	flowering	Stem	stem	greenhouse	test	Polyploidization	genetic	N	N	10 DAP	NS3	Transcriptome analysis of allotetraploid Brassica napus during polyploidization
PRJNA489323	SRR7816634	18998158	Brassica napus	Darmor-bzh	flowering	Stem	stem	greenhouse	test	Polyploidization	genetic	N	N	10 DAP	NS2	Transcriptome analysis of allotetraploid Brassica napus during polyploidization
PRJNA489323	SRR7816635	18998158	Brassica napus	Darmor-bzh	flowering	Stem	stem	greenhouse	test	Polyploidization	genetic	N	N	10 DAP	NS1	Transcriptome analysis of allotetraploid Brassica napus during polyploidization
PRJNA489323	SRR7816636	18998158	Brassica napus	Darmor-bzh	flowering	Leaf	leaf	greenhouse	test	Polyploidization	genetic	N	N	10 DAP	NL3	Transcriptome analysis of allotetraploid Brassica napus during polyploidization
PRJNA489323	SRR7816637	18998158	Brassica napus	Darmor-bzh	flowering	Leaf	leaf	greenhouse	test	Polyploidization	genetic	N	N	10 DAP	NL2	Transcriptome analysis of allotetraploid Brassica napus during polyploidization
PRJNA489323	SRR7816638	18998158	Brassica napus	Darmor-bzh	flowering	Leaf	leaf	greenhouse	test	Polyploidization	genetic	N	N	10 DAP	NL1	Transcriptome analysis of allotetraploid Brassica napus during polyploidization
PRJNA489323	SRR7816661	18998158	Brassica napus	Darmor-bzh	flowering	flower	flower	greenhouse	test	Polyploidization	genetic	N	N	10 DAP	NF1	Transcriptome analysis of allotetraploid Brassica napus during polyploidization
PRJNA489323	SRR7816662	18998158	Brassica napus	Darmor-bzh	flowering	flower	flower	greenhouse	test	Polyploidization	genetic	N	N	10 DAP	NF2	Transcriptome analysis of allotetraploid Brassica napus during polyploidization
PRJNA489323	SRR7816663	18998158	Brassica napus	Darmor-bzh	flowering	flower	flower	greenhouse	test	Polyploidization	genetic	N	N	10 DAP	NF3	Transcriptome analysis of allotetraploid Brassica napus during polyploidization
PRJNA489323	SRR7816664	18998158	Brassica napus	Darmor-bzh	flowering	silique	seed	greenhouse	test	Polyploidization	genetic	N	N	10 DAP	NQ1	Transcriptome analysis of allotetraploid Brassica napus during polyploidization
PRJNA489323	SRR7816665	18998158	Brassica napus	Darmor-bzh	flowering	silique	seed	greenhouse	test	Polyploidization	genetic	N	N	10 DAP	NQ2	Transcriptome analysis of allotetraploid Brassica napus during polyploidization
PRJNA489323	SRR7816666	18998158	Brassica napus	Darmor-bzh	flowering	silique	seed	greenhouse	test	Polyploidization	genetic	N	N	10 DAP	NQ3	Transcriptome analysis of allotetraploid Brassica napus during polyploidization
PRJNA490162	SRR7814560	NA	Brassica napus	winter	seedling	Root	root	greenhouse	control	Normal	developmental	N	N	60 days after planting	Lindora_60d_rep4	This project was designed to examine the differences in root development between winter-type canola and spring-type canola. Two winter-type and two spring-type varieties were grown in pots, and root material was collected at 30 and 60 days after planting.
PRJNA490162	SRR7814561	NA	Brassica napus	winter	seedling	Root	root	greenhouse	control	Normal	developmental	N	N	60 days after planting	Lindora_60d_rep2	This project was designed to examine the differences in root development between winter-type canola and spring-type canola. Two winter-type and two spring-type varieties were grown in pots, and root material was collected at 30 and 60 days after planting.
PRJNA490162	SRR7814562	NA	Brassica napus	winter	seedling	Root	root	greenhouse	control	Normal	developmental	N	N	30 days after planting	Lindora_30d_rep1	This project was designed to examine the differences in root development between winter-type canola and spring-type canola. Two winter-type and two spring-type varieties were grown in pots, and root material was collected at 30 and 60 days after planting.
PRJNA490162	SRR7814563	NA	Brassica napus	spring	seedling	Root	root	greenhouse	control	Normal	developmental	N	N	60 days after planting	Wester_60d_rep4	This project was designed to examine the differences in root development between winter-type canola and spring-type canola. Two winter-type and two spring-type varieties were grown in pots, and root material was collected at 30 and 60 days after planting.
PRJNA490162	SRR7814564	NA	Brassica napus	winter	seedling	Root	root	greenhouse	control	Normal	developmental	N	N	60 days after planting	Regal_60d_rep1	This project was designed to examine the differences in root development between winter-type canola and spring-type canola. Two winter-type and two spring-type varieties were grown in pots, and root material was collected at 30 and 60 days after planting.
PRJNA490162	SRR7814565	NA	Brassica napus	winter	seedling	Root	root	greenhouse	control	Normal	developmental	N	N	30 days after planting	Regal_30d_rep3	This project was designed to examine the differences in root development between winter-type canola and spring-type canola. Two winter-type and two spring-type varieties were grown in pots, and root material was collected at 30 and 60 days after planting.
PRJNA490162	SRR7814566	NA	Brassica napus	spring	seedling	Root	root	greenhouse	control	Normal	developmental	N	N	30 days after planting	Wester_30d_rep3	This project was designed to examine the differences in root development between winter-type canola and spring-type canola. Two winter-type and two spring-type varieties were grown in pots, and root material was collected at 30 and 60 days after planting.
PRJNA490162	SRR7814567	NA	Brassica napus	spring	seedling	Root	root	greenhouse	control	Normal	developmental	N	N	30 days after planting	Kanada_30d_rep4	This project was designed to examine the differences in root development between winter-type canola and spring-type canola. Two winter-type and two spring-type varieties were grown in pots, and root material was collected at 30 and 60 days after planting.
PRJNA490162	SRR7814568	NA	Brassica napus	spring	seedling	Root	root	greenhouse	control	Normal	developmental	N	N	30 days after planting	Wester_30d_rep4	This project was designed to examine the differences in root development between winter-type canola and spring-type canola. Two winter-type and two spring-type varieties were grown in pots, and root material was collected at 30 and 60 days after planting.
PRJNA490162	SRR7814569	NA	Brassica napus	spring	seedling	Root	root	greenhouse	control	Normal	developmental	N	N	30 days after planting	Kanada_30d_rep3	This project was designed to examine the differences in root development between winter-type canola and spring-type canola. Two winter-type and two spring-type varieties were grown in pots, and root material was collected at 30 and 60 days after planting.
PRJNA490162	SRR7814570	NA	Brassica napus	spring	seedling	Root	root	greenhouse	control	Normal	developmental	N	N	60 days after planting	Wester_60d_rep2	This project was designed to examine the differences in root development between winter-type canola and spring-type canola. Two winter-type and two spring-type varieties were grown in pots, and root material was collected at 30 and 60 days after planting.
PRJNA490162	SRR7814571	NA	Brassica napus	winter	seedling	Root	root	greenhouse	control	Normal	developmental	N	N	30 days after planting	Regal_30d_rep1	This project was designed to examine the differences in root development between winter-type canola and spring-type canola. Two winter-type and two spring-type varieties were grown in pots, and root material was collected at 30 and 60 days after planting.
PRJNA490162	SRR7814572	NA	Brassica napus	spring	seedling	Root	root	greenhouse	control	Normal	developmental	N	N	30 days after planting	Wester_30d_rep1	This project was designed to examine the differences in root development between winter-type canola and spring-type canola. Two winter-type and two spring-type varieties were grown in pots, and root material was collected at 30 and 60 days after planting.
PRJNA490162	SRR7814573	NA	Brassica napus	winter	seedling	Root	root	greenhouse	control	Normal	developmental	N	N	60 days after planting	Regal_60d_rep4	This project was designed to examine the differences in root development between winter-type canola and spring-type canola. Two winter-type and two spring-type varieties were grown in pots, and root material was collected at 30 and 60 days after planting.
PRJNA490162	SRR7814574	NA	Brassica napus	winter	seedling	Root	root	greenhouse	control	Normal	developmental	N	N	30 days after planting	Lindora_30d_rep4	This project was designed to examine the differences in root development between winter-type canola and spring-type canola. Two winter-type and two spring-type varieties were grown in pots, and root material was collected at 30 and 60 days after planting.
PRJNA490162	SRR7814575	NA	Brassica napus	winter	seedling	Root	root	greenhouse	control	Normal	developmental	N	N	30 days after planting	Regal_30d_rep2	This project was designed to examine the differences in root development between winter-type canola and spring-type canola. Two winter-type and two spring-type varieties were grown in pots, and root material was collected at 30 and 60 days after planting.
PRJNA490162	SRR7814576	NA	Brassica napus	winter	seedling	Root	root	greenhouse	control	Normal	developmental	N	N	60 days after planting	Lindora_60d_rep1	This project was designed to examine the differences in root development between winter-type canola and spring-type canola. Two winter-type and two spring-type varieties were grown in pots, and root material was collected at 30 and 60 days after planting.
PRJNA490162	SRR7814577	NA	Brassica napus	spring	seedling	Root	root	greenhouse	control	Normal	developmental	N	N	30 days after planting	Kanada_30d_rep1	This project was designed to examine the differences in root development between winter-type canola and spring-type canola. Two winter-type and two spring-type varieties were grown in pots, and root material was collected at 30 and 60 days after planting.
PRJNA490162	SRR7814578	NA	Brassica napus	winter	seedling	Root	root	greenhouse	control	Normal	developmental	N	N	30 days after planting	Lindora_30d_rep2	This project was designed to examine the differences in root development between winter-type canola and spring-type canola. Two winter-type and two spring-type varieties were grown in pots, and root material was collected at 30 and 60 days after planting.
PRJNA490162	SRR7814579	NA	Brassica napus	winter	seedling	Root	root	greenhouse	control	Normal	developmental	N	N	60 days after planting	Regal_60d_rep3	This project was designed to examine the differences in root development between winter-type canola and spring-type canola. Two winter-type and two spring-type varieties were grown in pots, and root material was collected at 30 and 60 days after planting.
PRJNA490162	SRR7814580	NA	Brassica napus	spring	seedling	Root	root	greenhouse	control	Normal	developmental	N	N	60 days after planting	Kanada_60d_rep4	This project was designed to examine the differences in root development between winter-type canola and spring-type canola. Two winter-type and two spring-type varieties were grown in pots, and root material was collected at 30 and 60 days after planting.
PRJNA490162	SRR7814581	NA	Brassica napus	spring	seedling	Root	root	greenhouse	control	Normal	developmental	N	N	60 days after planting	Kanada_60d_rep2	This project was designed to examine the differences in root development between winter-type canola and spring-type canola. Two winter-type and two spring-type varieties were grown in pots, and root material was collected at 30 and 60 days after planting.
PRJNA492185	SRR7880321	30314449	Brassica napus	KenC-8	flowering	silique	seed	field	control	Normal	developmental	N	N	30 DAF	siliques-(30DAF)-2015,rep3	We gernerated 20 ribosomal RNA depleted strand specific RNA-seq (ssRNA-seq) datasets using RNAs from B. napus seeds of three developmental stages to study the function of lncRNA in oil biosynthesis
PRJNA492185	SRR7880322	30314449	Brassica napus	KenC-8	flowering	silique	seed	field	control	Normal	developmental	N	N	40 DAF	siliques-(40DAF)-2015,N53-2	We gernerated 20 ribosomal RNA depleted strand specific RNA-seq (ssRNA-seq) datasets using RNAs from B. napus seeds of three developmental stages to study the function of lncRNA in oil biosynthesis
PRJNA492185	SRR7880323	30314449	Brassica napus	KenC-8	flowering	silique	seed	field	control	Normal	developmental	N	N	25 DAF	siliques-(25DAF)-2015,rep2	We gernerated 20 ribosomal RNA depleted strand specific RNA-seq (ssRNA-seq) datasets using RNAs from B. napus seeds of three developmental stages to study the function of lncRNA in oil biosynthesis
PRJNA492185	SRR7880324	30314449	Brassica napus	KenC-8	flowering	silique	seed	field	control	Normal	developmental	N	N	25 DAF	siliques-(25DAF)-2015,rep3	We gernerated 20 ribosomal RNA depleted strand specific RNA-seq (ssRNA-seq) datasets using RNAs from B. napus seeds of three developmental stages to study the function of lncRNA in oil biosynthesis
PRJNA492185	SRR7880325	30314449	Brassica napus	KenC-8	flowering	silique	seed	field	control	Normal	developmental	N	N	30 DAF	siliques-(30DAF)-2015,rep1	We gernerated 20 ribosomal RNA depleted strand specific RNA-seq (ssRNA-seq) datasets using RNAs from B. napus seeds of three developmental stages to study the function of lncRNA in oil biosynthesis
PRJNA492185	SRR7880326	30314449	Brassica napus	KenC-8	flowering	silique	seed	field	control	Normal	developmental	N	N	30 DAF	siliques-(30DAF)-2015,rep2	We gernerated 20 ribosomal RNA depleted strand specific RNA-seq (ssRNA-seq) datasets using RNAs from B. napus seeds of three developmental stages to study the function of lncRNA in oil biosynthesis
PRJNA492185	SRR7880327	30314449	Brassica napus	KenC-8	flowering	silique	seed	field	control	Normal	developmental	N	N	10-20 DAF	siliques-(10-20DAF)-2015,rep1	We gernerated 20 ribosomal RNA depleted strand specific RNA-seq (ssRNA-seq) datasets using RNAs from B. napus seeds of three developmental stages to study the function of lncRNA in oil biosynthesis
PRJNA492185	SRR7880328	30314449	Brassica napus	KenC-8	flowering	silique	seed	field	control	Normal	developmental	N	N	10-20 DAF	siliques-(10-20DAF)-2015,rep2	We gernerated 20 ribosomal RNA depleted strand specific RNA-seq (ssRNA-seq) datasets using RNAs from B. napus seeds of three developmental stages to study the function of lncRNA in oil biosynthesis
PRJNA492185	SRR7880329	30314449	Brassica napus	KenC-8	flowering	silique	seed	field	control	Normal	developmental	N	N	10-20 DAF	siliques-(10-20DAF)-2015,rep3	We gernerated 20 ribosomal RNA depleted strand specific RNA-seq (ssRNA-seq) datasets using RNAs from B. napus seeds of three developmental stages to study the function of lncRNA in oil biosynthesis
PRJNA492185	SRR7880330	30314449	Brassica napus	KenC-8	flowering	silique	seed	field	control	Normal	developmental	N	N	25 DAF	siliques-(25DAF)-2015,rep1	We gernerated 20 ribosomal RNA depleted strand specific RNA-seq (ssRNA-seq) datasets using RNAs from B. napus seeds of three developmental stages to study the function of lncRNA in oil biosynthesis
PRJNA492185	SRR7880331	30314449	Brassica napus	KenC-8	flowering	silique	seed	field	control	Normal	developmental	N	N	30 DAF	siliques-(30DAF)-2016,rep2	We gernerated 20 ribosomal RNA depleted strand specific RNA-seq (ssRNA-seq) datasets using RNAs from B. napus seeds of three developmental stages to study the function of lncRNA in oil biosynthesis
PRJNA492185	SRR7880332	30314449	Brassica napus	KenC-8	flowering	silique	seed	field	control	Normal	developmental	N	N	30 DAF	siliques-(30DAF)-2016,rep3	We gernerated 20 ribosomal RNA depleted strand specific RNA-seq (ssRNA-seq) datasets using RNAs from B. napus seeds of three developmental stages to study the function of lncRNA in oil biosynthesis
PRJNA492185	SRR7880333	30314449	Brassica napus	KenC-8	flowering	silique	seed	field	control	Normal	developmental	N	N	40 DAF	siliques-(40DAF)-2015,KenC-8	We gernerated 20 ribosomal RNA depleted strand specific RNA-seq (ssRNA-seq) datasets using RNAs from B. napus seeds of three developmental stages to study the function of lncRNA in oil biosynthesis
PRJNA492185	SRR7880334	30314449	Brassica napus	KenC-8	flowering	silique	seed	field	control	Normal	developmental	N	N	10-20 DAF	siliques-(10-20DAF)-2016,rep1	We gernerated 20 ribosomal RNA depleted strand specific RNA-seq (ssRNA-seq) datasets using RNAs from B. napus seeds of three developmental stages to study the function of lncRNA in oil biosynthesis
PRJNA492185	SRR7880335	30314449	Brassica napus	KenC-8	flowering	silique	seed	field	control	Normal	developmental	N	N	10-20 DAF	siliques-(10-20DAF)-2016,rep2	We gernerated 20 ribosomal RNA depleted strand specific RNA-seq (ssRNA-seq) datasets using RNAs from B. napus seeds of three developmental stages to study the function of lncRNA in oil biosynthesis
PRJNA492185	SRR7880336	30314449	Brassica napus	KenC-8	flowering	silique	seed	field	control	Normal	developmental	N	N	10-20 DAF	siliques-(10-20DAF)-2016,rep3	We gernerated 20 ribosomal RNA depleted strand specific RNA-seq (ssRNA-seq) datasets using RNAs from B. napus seeds of three developmental stages to study the function of lncRNA in oil biosynthesis
PRJNA492185	SRR7880337	30314449	Brassica napus	KenC-8	flowering	silique	seed	field	control	Normal	developmental	N	N	25 DAF	siliques-(25DAF)-2016,rep1	We gernerated 20 ribosomal RNA depleted strand specific RNA-seq (ssRNA-seq) datasets using RNAs from B. napus seeds of three developmental stages to study the function of lncRNA in oil biosynthesis
PRJNA492185	SRR7880338	30314449	Brassica napus	KenC-8	flowering	silique	seed	field	control	Normal	developmental	N	N	25 DAF	siliques-(25DAF)-2016,rep2	We gernerated 20 ribosomal RNA depleted strand specific RNA-seq (ssRNA-seq) datasets using RNAs from B. napus seeds of three developmental stages to study the function of lncRNA in oil biosynthesis
PRJNA492185	SRR7880339	30314449	Brassica napus	KenC-8	flowering	silique	seed	field	control	Normal	developmental	N	N	25 DAF	siliques-(25DAF)-2016,rep3	We gernerated 20 ribosomal RNA depleted strand specific RNA-seq (ssRNA-seq) datasets using RNAs from B. napus seeds of three developmental stages to study the function of lncRNA in oil biosynthesis
PRJNA492185	SRR7880340	30314449	Brassica napus	KenC-8	flowering	silique	seed	field	control	Normal	developmental	N	N	30 DAF	siliques-(30DAF)-2016,rep1	We gernerated 20 ribosomal RNA depleted strand specific RNA-seq (ssRNA-seq) datasets using RNAs from B. napus seeds of three developmental stages to study the function of lncRNA in oil biosynthesis
PRJNA502996	SRR8138193	30886625	Brassica napus	Shaan2B	bolting	flower	anther	field	control	Normal	developmental	N	N	NA	2B_SA1	Transcriptomic analysis of Shaan2A CMS in Brassica napus.
PRJNA502996	SRR8138194	30886625	Brassica napus	Shaan2A	bolting	flower	anther	field	control	Normal	developmental	N	N	NA	2A_SA3	Transcriptomic analysis of Shaan2A CMS in Brassica napus.
PRJNA502996	SRR8138195	30886625	Brassica napus	Shaan2B	bolting	flower	bud	field	control	Normal	developmental	N	N	NA	2B_YB1	Transcriptomic analysis of Shaan2A CMS in Brassica napus.
PRJNA502996	SRR8138196	30886625	Brassica napus	Shaan2A	bolting	flower	bud	field	control	Normal	developmental	N	N	NA	2A_YB3	Transcriptomic analysis of Shaan2A CMS in Brassica napus.
PRJNA502996	SRR8138197	30886625	Brassica napus	Shaan2A	bolting	flower	bud	field	control	Normal	developmental	N	N	NA	2A_YB2	Transcriptomic analysis of Shaan2A CMS in Brassica napus.
PRJNA502996	SRR8138198	30886625	Brassica napus	Shaan2A	bolting	flower	bud	field	control	Normal	developmental	N	N	NA	2A_YB1	Transcriptomic analysis of Shaan2A CMS in Brassica napus.
PRJNA502996	SRR8138199	30886625	Brassica napus	Shaan2A	bolting	flower	anther	field	control	Normal	developmental	N	N	NA	2A_SA2	Transcriptomic analysis of Shaan2A CMS in Brassica napus.
PRJNA502996	SRR8138200	30886625	Brassica napus	Shaan2A	bolting	flower	anther	field	control	Normal	developmental	N	N	NA	2A_SA1	Transcriptomic analysis of Shaan2A CMS in Brassica napus.
PRJNA502996	SRR8138201	30886625	Brassica napus	Shaan2B	bolting	flower	bud	field	control	Normal	developmental	N	N	NA	2B_YB3	Transcriptomic analysis of Shaan2A CMS in Brassica napus.
PRJNA502996	SRR8138202	30886625	Brassica napus	Shaan2B	bolting	flower	bud	field	control	Normal	developmental	N	N	NA	2B_YB2	Transcriptomic analysis of Shaan2A CMS in Brassica napus.
PRJNA502996	SRR8138203	30886625	Brassica napus	Shaan2B	bolting	flower	anther	field	control	Normal	developmental	N	N	NA	2B_SA3	Transcriptomic analysis of Shaan2A CMS in Brassica napus.
PRJNA502996	SRR8138204	30886625	Brassica napus	Shaan2B	bolting	flower	anther	field	control	Normal	developmental	N	N	NA	2B_SA2	Transcriptomic analysis of Shaan2A CMS in Brassica napus.
PRJNA507014	SRR8245084	30820649	Brassica napus	Citizzen	seedling	Root	root	greenhouse	control	Normal	chemical	N	168h	2 weeks	1.7 mM sodium chloride	transilice - Effects of silicon (Si) supply on leaf and root transcriptomes
PRJNA507014	SRR8245085	30820649	Brassica napus	Citizzen	seedling	Root	root	greenhouse	control	Normal	chemical	N	168h	2 weeks	1.7 mM sodium chloride	transilice - Effects of silicon (Si) supply on leaf and root transcriptomes
PRJNA507014	SRR8245086	30820649	Brassica napus	Citizzen	seedling	Root	root	greenhouse	control	Normal	chemical	N	168h	2 weeks	1.7 mM sodium chloride	transilice - Effects of silicon (Si) supply on leaf and root transcriptomes
PRJNA507014	SRR8245087	30820649	Brassica napus	Citizzen	seedling	Root	root	greenhouse	test	Sodium Silicate	chemical	1.7 mM	168h	2 weeks	1.7 mM sodium silicate	transilice - Effects of silicon (Si) supply on leaf and root transcriptomes
PRJNA507014	SRR8245088	30820649	Brassica napus	Citizzen	seedling	Root	root	greenhouse	test	Sodium Silicate	chemical	1.7 mM	168h	2 weeks	1.7 mM sodium silicate	transilice - Effects of silicon (Si) supply on leaf and root transcriptomes
PRJNA507014	SRR8245089	30820649	Brassica napus	Citizzen	seedling	Root	root	greenhouse	test	Sodium Silicate	chemical	1.7 mM	168h	2 weeks	1.7 mM sodium silicate	transilice - Effects of silicon (Si) supply on leaf and root transcriptomes
PRJNA507014	SRR8245090	30820649	Brassica napus	Citizzen	seedling	Root	root	greenhouse	control	Normal	chemical	N	168h	2 weeks	1.7 mM sodium chloride	transilice - Effects of silicon (Si) supply on leaf and root transcriptomes
PRJNA507014	SRR8245091	30820649	Brassica napus	Citizzen	seedling	Root	root	greenhouse	control	Normal	chemical	N	168h	2 weeks	1.7 mM sodium chloride	transilice - Effects of silicon (Si) supply on leaf and root transcriptomes
PRJNA507014	SRR8245092	30820649	Brassica napus	Citizzen	seedling	Root	root	greenhouse	control	Normal	chemical	N	168h	2 weeks	1.7 mM sodium chloride	transilice - Effects of silicon (Si) supply on leaf and root transcriptomes
PRJNA507014	SRR8245093	30820649	Brassica napus	Citizzen	seedling	Root	root	greenhouse	test	Sodium Silicate	chemical	1.7 mM	168h	2 weeks	1.7 mM sodium silicate	transilice - Effects of silicon (Si) supply on leaf and root transcriptomes
PRJNA507014	SRR8245094	30820649	Brassica napus	Citizzen	seedling	Root	root	greenhouse	test	Sodium Silicate	chemical	1.7 mM	168h	2 weeks	1.7 mM sodium silicate	transilice - Effects of silicon (Si) supply on leaf and root transcriptomes
PRJNA507014	SRR8245095	30820649	Brassica napus	Citizzen	seedling	Root	root	greenhouse	test	Sodium Silicate	chemical	1.7 mM	168h	2 weeks	1.7 mM sodium silicate	transilice - Effects of silicon (Si) supply on leaf and root transcriptomes
PRJNA507497	SRR8477017	31387302	Brassica napus	10–1047	bolting	flower	bud	greenhouse	control	Normal	developmental	N	N	vital phase for the TPC formation	IYC33FR15	As a component of plant architecture, thickness of pod canopy (TPC) plays an important role in yield, especially under high-density planting conditions. However, the mechanisms underlying the regulation of TPC are still largely not understood. RNA and miRNA profiling of two groups of oilseed rape lines with significantly different TPC at the bolting with tiny flower bud stage revealed differentia…
PRJNA507497	SRR8477018	31387302	Brassica napus	10–1047	bolting	Stem	shoot apexes	greenhouse	control	Normal	developmental	N	N	vital phase for the TPC formation	IYC33SR16	As a component of plant architecture, thickness of pod canopy (TPC) plays an important role in yield, especially under high-density planting conditions. However, the mechanisms underlying the regulation of TPC are still largely not understood. RNA and miRNA profiling of two groups of oilseed rape lines with significantly different TPC at the bolting with tiny flower bud stage revealed differentia…
PRJNA507497	SRR8477019	31387302	Brassica napus	Zhongyou821	bolting	flower	bud	greenhouse	control	Normal	developmental	N	N	vital phase for the TPC formation	IYC15FR13	As a component of plant architecture, thickness of pod canopy (TPC) plays an important role in yield, especially under high-density planting conditions. However, the mechanisms underlying the regulation of TPC are still largely not understood. RNA and miRNA profiling of two groups of oilseed rape lines with significantly different TPC at the bolting with tiny flower bud stage revealed differentia…
PRJNA507497	SRR8477020	31387302	Brassica napus	Zhongyou821	bolting	Stem	shoot apexes	greenhouse	control	Normal	developmental	N	N	vital phase for the TPC formation	IYC15SR14	As a component of plant architecture, thickness of pod canopy (TPC) plays an important role in yield, especially under high-density planting conditions. However, the mechanisms underlying the regulation of TPC are still largely not understood. RNA and miRNA profiling of two groups of oilseed rape lines with significantly different TPC at the bolting with tiny flower bud stage revealed differentia…
PRJNA507497	SRR8477021	31387302	Brassica napus	Zhongshuang11	bolting	flower	bud	greenhouse	control	Normal	developmental	N	N	vital phase for the TPC formation	IYC11FR11	As a component of plant architecture, thickness of pod canopy (TPC) plays an important role in yield, especially under high-density planting conditions. However, the mechanisms underlying the regulation of TPC are still largely not understood. RNA and miRNA profiling of two groups of oilseed rape lines with significantly different TPC at the bolting with tiny flower bud stage revealed differentia…
PRJNA507497	SRR8477022	31387302	Brassica napus	Zhongshuang11	bolting	Stem	shoot apexes	greenhouse	control	Normal	developmental	N	N	vital phase for the TPC formation	IYC11SR12	As a component of plant architecture, thickness of pod canopy (TPC) plays an important role in yield, especially under high-density planting conditions. However, the mechanisms underlying the regulation of TPC are still largely not understood. RNA and miRNA profiling of two groups of oilseed rape lines with significantly different TPC at the bolting with tiny flower bud stage revealed differentia…
PRJNA507497	SRR8477029	31387302	Brassica napus	SWU71	bolting	flower	bud	greenhouse	control	Normal	developmental	N	N	vital phase for the TPC formation	IYC4FR9	As a component of plant architecture, thickness of pod canopy (TPC) plays an important role in yield, especially under high-density planting conditions. However, the mechanisms underlying the regulation of TPC are still largely not understood. RNA and miRNA profiling of two groups of oilseed rape lines with significantly different TPC at the bolting with tiny flower bud stage revealed differentia…
PRJNA507497	SRR8477030	31387302	Brassica napus	SWU71	bolting	Stem	shoot apexes	greenhouse	control	Normal	developmental	N	N	vital phase for the TPC formation	IYC4SR10	As a component of plant architecture, thickness of pod canopy (TPC) plays an important role in yield, especially under high-density planting conditions. However, the mechanisms underlying the regulation of TPC are still largely not understood. RNA and miRNA profiling of two groups of oilseed rape lines with significantly different TPC at the bolting with tiny flower bud stage revealed differentia…
PRJNA507497	SRR8477031	31387302	Brassica napus	10–1047	bolting	flower	bud	greenhouse	control	Normal	developmental	N	N	vital phase for the TPC formation	IIYC33FR7	As a component of plant architecture, thickness of pod canopy (TPC) plays an important role in yield, especially under high-density planting conditions. However, the mechanisms underlying the regulation of TPC are still largely not understood. RNA and miRNA profiling of two groups of oilseed rape lines with significantly different TPC at the bolting with tiny flower bud stage revealed differentia…
PRJNA507497	SRR8477032	31387302	Brassica napus	10–1047	bolting	Stem	shoot apexes	greenhouse	control	Normal	developmental	N	N	vital phase for the TPC formation	IIYC33SR8	As a component of plant architecture, thickness of pod canopy (TPC) plays an important role in yield, especially under high-density planting conditions. However, the mechanisms underlying the regulation of TPC are still largely not understood. RNA and miRNA profiling of two groups of oilseed rape lines with significantly different TPC at the bolting with tiny flower bud stage revealed differentia…
PRJNA507497	SRR8477033	31387302	Brassica napus	Zhongyou821	bolting	flower	bud	greenhouse	control	Normal	developmental	N	N	vital phase for the TPC formation	IIYC15FR5	As a component of plant architecture, thickness of pod canopy (TPC) plays an important role in yield, especially under high-density planting conditions. However, the mechanisms underlying the regulation of TPC are still largely not understood. RNA and miRNA profiling of two groups of oilseed rape lines with significantly different TPC at the bolting with tiny flower bud stage revealed differentia…
PRJNA507497	SRR8477034	31387302	Brassica napus	Zhongyou821	bolting	Stem	shoot apexes	greenhouse	control	Normal	developmental	N	N	vital phase for the TPC formation	IIYC15SR6	As a component of plant architecture, thickness of pod canopy (TPC) plays an important role in yield, especially under high-density planting conditions. However, the mechanisms underlying the regulation of TPC are still largely not understood. RNA and miRNA profiling of two groups of oilseed rape lines with significantly different TPC at the bolting with tiny flower bud stage revealed differentia…
PRJNA507497	SRR8477035	31387302	Brassica napus	Zhongshuang11	bolting	flower	bud	greenhouse	control	Normal	developmental	N	N	vital phase for the TPC formation	IIYC11FR3	As a component of plant architecture, thickness of pod canopy (TPC) plays an important role in yield, especially under high-density planting conditions. However, the mechanisms underlying the regulation of TPC are still largely not understood. RNA and miRNA profiling of two groups of oilseed rape lines with significantly different TPC at the bolting with tiny flower bud stage revealed differentia…
PRJNA507497	SRR8477036	31387302	Brassica napus	Zhongshuang11	bolting	Stem	shoot apexes	greenhouse	control	Normal	developmental	N	N	vital phase for the TPC formation	IIYC11SR4	As a component of plant architecture, thickness of pod canopy (TPC) plays an important role in yield, especially under high-density planting conditions. However, the mechanisms underlying the regulation of TPC are still largely not understood. RNA and miRNA profiling of two groups of oilseed rape lines with significantly different TPC at the bolting with tiny flower bud stage revealed differentia…
PRJNA507497	SRR8477037	31387302	Brassica napus	SWU71	bolting	flower	bud	greenhouse	control	Normal	developmental	N	N	vital phase for the TPC formation	IIYC4FR1	As a component of plant architecture, thickness of pod canopy (TPC) plays an important role in yield, especially under high-density planting conditions. However, the mechanisms underlying the regulation of TPC are still largely not understood. RNA and miRNA profiling of two groups of oilseed rape lines with significantly different TPC at the bolting with tiny flower bud stage revealed differentia…
PRJNA507497	SRR8477038	31387302	Brassica napus	SWU71	bolting	Stem	shoot apexes	greenhouse	control	Normal	developmental	N	N	vital phase for the TPC formation	IIYC4SR2	As a component of plant architecture, thickness of pod canopy (TPC) plays an important role in yield, especially under high-density planting conditions. However, the mechanisms underlying the regulation of TPC are still largely not understood. RNA and miRNA profiling of two groups of oilseed rape lines with significantly different TPC at the bolting with tiny flower bud stage revealed differentia…
PRJNA511929	SRR8371848	30886625	Brassica napus	Shaan2A CMS	bolting	flower	anther	field	test	Restorer Line	genetic	N	N	NA	KC_SA1	Transcriptomic analysis of the restorer line in Shaan2A CMS of Brassica napus.
PRJNA511929	SRR8371849	30886625	Brassica napus	Shaan2A CMS	bolting	flower	bud	field	test	Restorer Line	genetic	N	N	NA	KC_YB3	Transcriptomic analysis of the restorer line in Shaan2A CMS of Brassica napus.
PRJNA511929	SRR8371850	30886625	Brassica napus	Shaan2A CMS	bolting	flower	bud	field	test	Restorer Line	genetic	N	N	NA	KC_YB2	Transcriptomic analysis of the restorer line in Shaan2A CMS of Brassica napus.
PRJNA511929	SRR8371851	30886625	Brassica napus	Shaan2A CMS	bolting	flower	bud	field	test	Restorer Line	genetic	N	N	NA	KC_YB1	Transcriptomic analysis of the restorer line in Shaan2A CMS of Brassica napus.
PRJNA511929	SRR8371852	30886625	Brassica napus	Shaan2A CMS	bolting	flower	anther	field	test	Restorer Line	genetic	N	N	NA	KC_SA3	Transcriptomic analysis of the restorer line in Shaan2A CMS of Brassica napus.
PRJNA511929	SRR8371853	30886625	Brassica napus	Shaan2A CMS	bolting	flower	anther	field	test	Restorer Line	genetic	N	N	NA	KC_SA2	Transcriptomic analysis of the restorer line in Shaan2A CMS of Brassica napus.
PRJNA513109	SRR8398868	31409283	Brassica napus	160S	Flowering	flower	flower	greenhouse	test	25 °C	genetic	N	N	until the sterile flower forming	MF	Transcriptome analysis reveals the mechanism of thermosensitive male sterility of Brassica napus under high temperature inducement
PRJNA513109	SRR8398869	31409283	Brassica napus	160S	Flowering	flower	flower	greenhouse	test	15 °C	genetic	N	N	until the sterile flower forming	MS	Transcriptome analysis reveals the mechanism of thermosensitive male sterility of Brassica napus under high temperature inducement
PRJNA516592	SRR8476608	30664290	Brassica napus	NA	maturation	silique	seed	field	test	Transgene-Negative	genetic	N	N	NA	transgene-negative-BnaA9.CYP78A9	Examination of the differentially expressed genes in silique valves between transgenic-positive and -negative plants highly expressing BnaA9.CYP78A9 in Brassica napus
PRJNA516592	SRR8476609	30664290	Brassica napus	NA	maturation	silique	seed	field	test	Transgene-Negative	genetic	N	N	NA	transgene-negative-BnaA9.CYP78A9	Examination of the differentially expressed genes in silique valves between transgenic-positive and -negative plants highly expressing BnaA9.CYP78A9 in Brassica napus
PRJNA516592	SRR8476610	30664290	Brassica napus	NA	maturation	silique	seed	field	test	Transgene-Negative	genetic	N	N	NA	transgene-positive-BnaA9.CYP78A9	Examination of the differentially expressed genes in silique valves between transgenic-positive and -negative plants highly expressing BnaA9.CYP78A9 in Brassica napus
PRJNA516592	SRR8476611	30664290	Brassica napus	NA	maturation	silique	seed	field	test	Transgene-Negative	genetic	N	N	NA	transgene-positive-BnaA9.CYP78A9	Examination of the differentially expressed genes in silique valves between transgenic-positive and -negative plants highly expressing BnaA9.CYP78A9 in Brassica napus
PRJNA516592	SRR8476612	30664290	Brassica napus	NA	maturation	silique	seed	field	test	Transgene-Negative	genetic	N	N	NA	transgene-positive-BnaA9.CYP78A9	Examination of the differentially expressed genes in silique valves between transgenic-positive and -negative plants highly expressing BnaA9.CYP78A9 in Brassica napus
PRJNA516592	SRR8476613	30664290	Brassica napus	NA	maturation	silique	seed	field	test	Transgene-Negative	genetic	N	N	NA	transgene-negative-BnaA9.CYP78A9	Examination of the differentially expressed genes in silique valves between transgenic-positive and -negative plants highly expressing BnaA9.CYP78A9 in Brassica napus
PRJNA518759	SRR8518510	31121949	Brassica napus	Xiangyou15	seedling	Root	root	greenhouse	control	Normal	chemical	N	48h	35 days after sowing	15-CK	a transcriptome experiment in which oilseed rapes of 15 and 814 were subjected to nitrogen-free (control, CK), NO3- (NT) and NH4+ (AT) treatments at the seedling stage
PRJNA518759	SRR8518511	31121949	Brassica napus	Xiangyou15	seedling	Root	root	greenhouse	test	Nitrate	chemical	N	48h	35 days after sowing	15-NT	a transcriptome experiment in which oilseed rapes of 15 and 814 were subjected to nitrogen-free (control, CK), NO3- (NT) and NH4+ (AT) treatments at the seedling stage
PRJNA518759	SRR8518512	31121949	Brassica napus	Xiangyou15	seedling	Root	root	greenhouse	test	Ammonium	chemical	N	48h	35 days after sowing	15-AT	a transcriptome experiment in which oilseed rapes of 15 and 814 were subjected to nitrogen-free (control, CK), NO3- (NT) and NH4+ (AT) treatments at the seedling stage
PRJNA518759	SRR8518513	31121949	Brassica napus	814	seedling	Root	root	greenhouse	control	Normal	chemical	N	48h	35 days after sowing	814-CK	a transcriptome experiment in which oilseed rapes of 15 and 814 were subjected to nitrogen-free (control, CK), NO3- (NT) and NH4+ (AT) treatments at the seedling stage
PRJNA518759	SRR8518514	31121949	Brassica napus	814	seedling	Root	root	greenhouse	test	Nitrate	chemical	N	48h	35 days after sowing	814-NT	a transcriptome experiment in which oilseed rapes of 15 and 814 were subjected to nitrogen-free (control, CK), NO3- (NT) and NH4+ (AT) treatments at the seedling stage
PRJNA518759	SRR8518515	31121949	Brassica napus	814	seedling	Root	root	greenhouse	test	Ammonium	chemical	N	48h	35 days after sowing	814-AT	a transcriptome experiment in which oilseed rapes of 15 and 814 were subjected to nitrogen-free (control, CK), NO3- (NT) and NH4+ (AT) treatments at the seedling stage
PRJNA527625	SRR8739440	NA	Brassica napus	ZS11	seedling	Root	root	NA	test	Plasmodiophora	biotic	3dpi	72h	10 days	Bn_PB-3d_05	Hydroponic oilseed rape root infected by Plasmodiophora brassicae at 3 days
PRJNA527625	SRR8739441	NA	Brassica napus	ZS11	seedling	Root	root	NA	test	Plasmodiophora	biotic	3dpi	72h	10 days	Bn_PB-3d_02	Hydroponic oilseed rape root infected by Plasmodiophora brassicae at 3 days
PRJNA527625	SRR8739442	NA	Brassica napus	ZS11	seedling	Root	root	NA	test	Plasmodiophora	biotic	3dpi	72h	10 days	Bn_PB-3d_01	Hydroponic oilseed rape root infected by Plasmodiophora brassicae at 3 days
PRJNA527625	SRR8739443	NA	Brassica napus	ZS11	seedling	Root	root	NA	test	Plasmodiophora	biotic	3dpi	72h	10 days	Bn_PB-3d_04	Hydroponic oilseed rape root infected by Plasmodiophora brassicae at 3 days
PRJNA527625	SRR8739444	NA	Brassica napus	ZS11	seedling	Root	root	NA	test	Plasmodiophora	biotic	3dpi	72h	10 days	Bn_PB-3d_03	Hydroponic oilseed rape root infected by Plasmodiophora brassicae at 3 days
PRJNA528167	SRR8770979	NA	Brassica napus	MagnificentS7	seedling	Leaf	leaf	NA	control	Normal	developmental	N	N	3 weeks	3 leaves	The Oilseed Rape Genetic Improvement Network
PRJNA528167	SRR8770980	NA	Brassica napus	KubanskijS7	seedling	Leaf	leaf	NA	control	Normal	developmental	N	N	3 weeks	3 leaves	The Oilseed Rape Genetic Improvement Network
PRJNA528167	SRR8770984	NA	Brassica napus	HermesS7	seedling	Leaf	leaf	NA	control	Normal	developmental	N	N	3 weeks	3 leaves	The Oilseed Rape Genetic Improvement Network
PRJNA528167	SRR8770985	NA	Brassica napus	Hanna	seedling	Leaf	leaf	NA	control	Normal	developmental	N	N	3 weeks	3 leaves	The Oilseed Rape Genetic Improvement Network
PRJNA528167	SRR8770986	NA	Brassica napus	GulleS8	seedling	Leaf	leaf	NA	control	Normal	developmental	N	N	3 weeks	3 leaves	The Oilseed Rape Genetic Improvement Network
PRJNA528167	SRR8770989	NA	Brassica napus	Ceska	seedling	Leaf	leaf	NA	control	Normal	developmental	N	N	3 weeks	3 leaves	The Oilseed Rape Genetic Improvement Network
PRJNA528167	SRR8770990	NA	Brassica napus	DalaTrifoliumS7	seedling	Leaf	leaf	NA	control	Normal	developmental	N	N	3 weeks	3 leaves	The Oilseed Rape Genetic Improvement Network
PRJNA528167	SRR8770992	NA	Brassica napus	BryanxFortress	seedling	Leaf	leaf	NA	control	Normal	developmental	N	N	3 weeks	3 leaves	The Oilseed Rape Genetic Improvement Network
PRJNA528167	SRR8770998	NA	Brassica napus	RocketPSTxLizard	seedling	Leaf	leaf	NA	control	Normal	developmental	N	N	3 weeks	3 leaves	The Oilseed Rape Genetic Improvement Network
PRJNA528167	SRR8771000	NA	Brassica napus	RanakaalrotS7	seedling	Leaf	leaf	NA	control	Normal	developmental	N	N	3 weeks	3 leaves	The Oilseed Rape Genetic Improvement Network
PRJNA528167	SRR8771002	NA	Brassica napus	PI169083S7	seedling	Leaf	leaf	NA	control	Normal	developmental	N	N	3 weeks	3 leaves	The Oilseed Rape Genetic Improvement Network
PRJNA528167	SRR8771003	NA	Brassica napus	PrimorS7	seedling	Leaf	leaf	NA	control	Normal	developmental	N	N	3 weeks	3 leaves	The Oilseed Rape Genetic Improvement Network
PRJNA540020	SRR9038792	31370790	Brassica napus	ZS11	flowering	Leaf	leaf	field	control	Normal	developmental	N	N	reproductive phase	EV-1	identify genes that control differences in flowering time
PRJNA540020	SRR9038793	31370790	Brassica napus	ZS11	flowering	Leaf	leaf	field	control	Normal	developmental	N	N	reproductive phase	LV-1	identify genes that control differences in flowering time
PRJNA540020	SRR9038794	31370790	Brassica napus	ZS11	flowering	Leaf	leaf	field	control	Normal	developmental	N	N	vegetative phase	ER-1	identify genes that control differences in flowering time
PRJNA540020	SRR9038795	31370790	Brassica napus	ZS11	flowering	Leaf	leaf	field	control	Normal	developmental	N	N	vegetative phase	LR-1	identify genes that control differences in flowering time
PRJNA540020	SRR9038796	31370790	Brassica napus	ZS11	flowering	Leaf	leaf	field	control	Normal	developmental	N	N	reproductive phase	EV-2	identify genes that control differences in flowering time
PRJNA540020	SRR9038797	31370790	Brassica napus	ZS11	flowering	Leaf	leaf	field	control	Normal	developmental	N	N	reproductive phase	LV-2	identify genes that control differences in flowering time
PRJNA540020	SRR9038798	31370790	Brassica napus	ZS11	flowering	Leaf	leaf	field	control	Normal	developmental	N	N	vegetative phase	ER-2	identify genes that control differences in flowering time
PRJNA540020	SRR9038799	31370790	Brassica napus	ZS11	flowering	Leaf	leaf	field	control	Normal	developmental	N	N	vegetative phase	LR-2	identify genes that control differences in flowering time
PRJNA545838	SRR9179168	31284614	Brassica napus	Wild-type Youngsan	flowering	seed	seed	greenhouse	control	Normal	genetic	N	N	8 days after fertilizion	control	Differentially expressed genes in developing pods of CpFatB4- and CpFatB5- expressing transgenic Brassica napus in seed specific manner were investigated using RNA-seq method at 8, 25, and 45 days after fertilization Overall design: Examination of mRNA profiles of developing pods of 2 transgenic plants and a control plant at 3 time points
PRJNA545838	SRR9179169	31284614	Brassica napus	Wild-type Youngsan	flowering	seed	seed	greenhouse	control	Normal	genetic	N	N	25 days after fertilizion	control	Differentially expressed genes in developing pods of CpFatB4- and CpFatB5- expressing transgenic Brassica napus in seed specific manner were investigated using RNA-seq method at 8, 25, and 45 days after fertilization Overall design: Examination of mRNA profiles of developing pods of 2 transgenic plants and a control plant at 3 time points
PRJNA545838	SRR9179170	31284614	Brassica napus	Wild-type Youngsan	flowering	seed	seed	greenhouse	control	Normal	genetic	N	N	45 days after fertilizion	control	Differentially expressed genes in developing pods of CpFatB4- and CpFatB5- expressing transgenic Brassica napus in seed specific manner were investigated using RNA-seq method at 8, 25, and 45 days after fertilization Overall design: Examination of mRNA profiles of developing pods of 2 transgenic plants and a control plant at 3 time points
PRJNA545838	SRR9179171	31284614	Brassica napus	CpFatB4 transgenic	flowering	seed	seed	greenhouse	test	Transgene-Overexpression	genetic	N	N	8 days after fertilizion	TO-CpFatB5	Differentially expressed genes in developing pods of CpFatB4- and CpFatB5- expressing transgenic Brassica napus in seed specific manner were investigated using RNA-seq method at 8, 25, and 45 days after fertilization Overall design: Examination of mRNA profiles of developing pods of 2 transgenic plants and a control plant at 3 time points
PRJNA545838	SRR9179172	31284614	Brassica napus	CpFatB4 transgenic	flowering	seed	seed	greenhouse	test	Transgene-Overexpression	genetic	N	N	25 days after fertilizion	TO-CpFatB5	Differentially expressed genes in developing pods of CpFatB4- and CpFatB5- expressing transgenic Brassica napus in seed specific manner were investigated using RNA-seq method at 8, 25, and 45 days after fertilization Overall design: Examination of mRNA profiles of developing pods of 2 transgenic plants and a control plant at 3 time points
PRJNA545838	SRR9179173	31284614	Brassica napus	CpFatB4 transgenic	flowering	seed	seed	greenhouse	test	Transgene-Overexpression	genetic	N	N	45 days after fertilizion	TO-CpFatB5	Differentially expressed genes in developing pods of CpFatB4- and CpFatB5- expressing transgenic Brassica napus in seed specific manner were investigated using RNA-seq method at 8, 25, and 45 days after fertilization Overall design: Examination of mRNA profiles of developing pods of 2 transgenic plants and a control plant at 3 time points
PRJNA545838	SRR9179174	31284614	Brassica napus	CpFatB5 transgenic	flowering	seed	seed	greenhouse	test	Transgene-Overexpression	genetic	N	N	8 days after fertilizion	TO-CpFatB4	Differentially expressed genes in developing pods of CpFatB4- and CpFatB5- expressing transgenic Brassica napus in seed specific manner were investigated using RNA-seq method at 8, 25, and 45 days after fertilization Overall design: Examination of mRNA profiles of developing pods of 2 transgenic plants and a control plant at 3 time points
PRJNA545838	SRR9179175	31284614	Brassica napus	CpFatB5 transgenic	flowering	seed	seed	greenhouse	test	Transgene-Overexpression	genetic	N	N	25 days after fertilizion	TO-CpFatB4	Differentially expressed genes in developing pods of CpFatB4- and CpFatB5- expressing transgenic Brassica napus in seed specific manner were investigated using RNA-seq method at 8, 25, and 45 days after fertilization Overall design: Examination of mRNA profiles of developing pods of 2 transgenic plants and a control plant at 3 time points
PRJNA545838	SRR9179176	31284614	Brassica napus	CpFatB5 transgenic	flowering	seed	seed	greenhouse	test	Transgene-Overexpression	genetic	N	N	45 days after fertilizion	TO-CpFatB4	Differentially expressed genes in developing pods of CpFatB4- and CpFatB5- expressing transgenic Brassica napus in seed specific manner were investigated using RNA-seq method at 8, 25, and 45 days after fertilization Overall design: Examination of mRNA profiles of developing pods of 2 transgenic plants and a control plant at 3 time points
PRJNA561674	SRR10015151	31661818	Brassica napus	ZS11	seedling	Leaf	leaf	greenhouse	test	Nacl	chemical	125 mM	168h	two-leaf stage	STL_1	This study identified new candidate genes and pathways active during the interactions between melatonin and salt stress, which provide clues for disclosing melatonin’s function in resistance to salt injury. Our results contribute to developing a practical method for sustainable agriculture on saline lands.
PRJNA561674	SRR10015152	31661818	Brassica napus	ZS11	seedling	Root	root	greenhouse	test	Nacl	chemical	125 mM	168h	two-leaf stage	STR_3	This study identified new candidate genes and pathways active during the interactions between melatonin and salt stress, which provide clues for disclosing melatonin’s function in resistance to salt injury. Our results contribute to developing a practical method for sustainable agriculture on saline lands.
PRJNA561674	SRR10015153	31661818	Brassica napus	ZS11	seedling	Root	root	greenhouse	test	Nacl	chemical	125 mM	168h	two-leaf stage	STR_2	This study identified new candidate genes and pathways active during the interactions between melatonin and salt stress, which provide clues for disclosing melatonin’s function in resistance to salt injury. Our results contribute to developing a practical method for sustainable agriculture on saline lands.
PRJNA561674	SRR10015154	31661818	Brassica napus	ZS11	seedling	Root	root	greenhouse	test	Nacl	chemical	125 mM	168h	two-leaf stage	STR_1	This study identified new candidate genes and pathways active during the interactions between melatonin and salt stress, which provide clues for disclosing melatonin’s function in resistance to salt injury. Our results contribute to developing a practical method for sustainable agriculture on saline lands.
PRJNA561674	SRR10015155	31661818	Brassica napus	ZS11	seedling	Leaf	leaf	greenhouse	control	Normal	chemical	N	168h	two-leaf stage	CKL_3	This study identified new candidate genes and pathways active during the interactions between melatonin and salt stress, which provide clues for disclosing melatonin’s function in resistance to salt injury. Our results contribute to developing a practical method for sustainable agriculture on saline lands.
PRJNA561674	SRR10015156	31661818	Brassica napus	ZS11	seedling	Leaf	leaf	greenhouse	control	Normal	chemical	N	168h	two-leaf stage	CKL_2	This study identified new candidate genes and pathways active during the interactions between melatonin and salt stress, which provide clues for disclosing melatonin’s function in resistance to salt injury. Our results contribute to developing a practical method for sustainable agriculture on saline lands.
PRJNA561674	SRR10015157	31661818	Brassica napus	ZS11	seedling	Leaf	leaf	greenhouse	control	Normal	chemical	N	168h	two-leaf stage	CKL_1	This study identified new candidate genes and pathways active during the interactions between melatonin and salt stress, which provide clues for disclosing melatonin’s function in resistance to salt injury. Our results contribute to developing a practical method for sustainable agriculture on saline lands.
PRJNA561674	SRR10015158	31661818	Brassica napus	ZS11	seedling	Root	root	greenhouse	control	Normal	chemical	N	168h	two-leaf stage	CKR_3	This study identified new candidate genes and pathways active during the interactions between melatonin and salt stress, which provide clues for disclosing melatonin’s function in resistance to salt injury. Our results contribute to developing a practical method for sustainable agriculture on saline lands.
PRJNA561674	SRR10015159	31661818	Brassica napus	ZS11	seedling	Leaf	leaf	greenhouse	test	Nacl + Melatonin	chemical	125 Mm + 50 mM	168h	two-leaf stage	MSL_3	This study identified new candidate genes and pathways active during the interactions between melatonin and salt stress, which provide clues for disclosing melatonin’s function in resistance to salt injury. Our results contribute to developing a practical method for sustainable agriculture on saline lands.
PRJNA561674	SRR10015160	31661818	Brassica napus	ZS11	seedling	Leaf	leaf	greenhouse	test	Nacl + Melatonin	chemical	N	168h	two-leaf stage	MSL_2	This study identified new candidate genes and pathways active during the interactions between melatonin and salt stress, which provide clues for disclosing melatonin’s function in resistance to salt injury. Our results contribute to developing a practical method for sustainable agriculture on saline lands.
PRJNA561674	SRR10015161	31661818	Brassica napus	ZS11	seedling	Leaf	leaf	greenhouse	test	Nacl + Melatonin	chemical	N	168h	two-leaf stage	MSL_1	This study identified new candidate genes and pathways active during the interactions between melatonin and salt stress, which provide clues for disclosing melatonin’s function in resistance to salt injury. Our results contribute to developing a practical method for sustainable agriculture on saline lands.
PRJNA561674	SRR10015162	31661818	Brassica napus	ZS11	seedling	Root	root	greenhouse	test	Nacl + Melatonin	chemical	N	168h	two-leaf stage	MSR_3	This study identified new candidate genes and pathways active during the interactions between melatonin and salt stress, which provide clues for disclosing melatonin’s function in resistance to salt injury. Our results contribute to developing a practical method for sustainable agriculture on saline lands.
PRJNA561674	SRR10015163	31661818	Brassica napus	ZS11	seedling	Root	root	greenhouse	test	Nacl + Melatonin	chemical	N	168h	two-leaf stage	MSR_2	This study identified new candidate genes and pathways active during the interactions between melatonin and salt stress, which provide clues for disclosing melatonin’s function in resistance to salt injury. Our results contribute to developing a practical method for sustainable agriculture on saline lands.
PRJNA561674	SRR10015164	31661818	Brassica napus	ZS11	seedling	Root	root	greenhouse	test	Nacl + Melatonin	chemical	N	168h	two-leaf stage	MSR_1	This study identified new candidate genes and pathways active during the interactions between melatonin and salt stress, which provide clues for disclosing melatonin’s function in resistance to salt injury. Our results contribute to developing a practical method for sustainable agriculture on saline lands.
PRJNA561674	SRR10015165	31661818	Brassica napus	ZS11	seedling	Leaf	leaf	greenhouse	test	Nacl	chemical	125 mM	168h	two-leaf stage	STL_3	This study identified new candidate genes and pathways active during the interactions between melatonin and salt stress, which provide clues for disclosing melatonin’s function in resistance to salt injury. Our results contribute to developing a practical method for sustainable agriculture on saline lands.
PRJNA561674	SRR10015166	31661818	Brassica napus	ZS11	seedling	Leaf	leaf	greenhouse	test	Nacl	chemical	125 mM	168h	two-leaf stage	STL_2	This study identified new candidate genes and pathways active during the interactions between melatonin and salt stress, which provide clues for disclosing melatonin’s function in resistance to salt injury. Our results contribute to developing a practical method for sustainable agriculture on saline lands.
PRJNA561674	SRR10015167	31661818	Brassica napus	ZS11	seedling	Root	root	greenhouse	control	Normal	chemical	N	168h	two-leaf stage	CKR_2	This study identified new candidate genes and pathways active during the interactions between melatonin and salt stress, which provide clues for disclosing melatonin’s function in resistance to salt injury. Our results contribute to developing a practical method for sustainable agriculture on saline lands.
PRJNA561674	SRR10015168	31661818	Brassica napus	ZS11	seedling	Root	root	greenhouse	control	Normal	chemical	N	168h	two-leaf stage	CKR_1	This study identified new candidate genes and pathways active during the interactions between melatonin and salt stress, which provide clues for disclosing melatonin’s function in resistance to salt injury. Our results contribute to developing a practical method for sustainable agriculture on saline lands.
PRJNA562064	SRR10019828	NA	Brassica napus	C20	seedling	Leaf	leaf	NA	test	0℃	abiotic	N	1h	two-leaf stage	SC0_3	The study will serve as a reference for future functional research on improving freezing tolertance in rapeseed and because of inositol act as a precursor of phosphatidylinositol signal molecules maybe in some extent can explain how cell membranes perceive cold signals and send signals to the cytoplasm.
PRJNA562064	SRR10019829	NA	Brassica napus	C20	seedling	Leaf	leaf	NA	test	-2℃	abiotic	N	1h	two-leaf stage	SF2_1	The study will serve as a reference for future functional research on improving freezing tolertance in rapeseed and because of inositol act as a precursor of phosphatidylinositol signal molecules maybe in some extent can explain how cell membranes perceive cold signals and send signals to the cytoplasm.
PRJNA562064	SRR10019830	NA	Brassica napus	C20	seedling	Leaf	leaf	NA	test	-2℃	abiotic	N	1h	two-leaf stage	SF2_2	The study will serve as a reference for future functional research on improving freezing tolertance in rapeseed and because of inositol act as a precursor of phosphatidylinositol signal molecules maybe in some extent can explain how cell membranes perceive cold signals and send signals to the cytoplasm.
PRJNA562064	SRR10019831	NA	Brassica napus	C18	seedling	Leaf	leaf	NA	control	Normal	abiotic	N	1h	two-leaf stage	TC0_1_CK	The study will serve as a reference for future functional research on improving freezing tolertance in rapeseed and because of inositol act as a precursor of phosphatidylinositol signal molecules maybe in some extent can explain how cell membranes perceive cold signals and send signals to the cytoplasm.
PRJNA562064	SRR10019832	NA	Brassica napus	C18	seedling	Leaf	leaf	NA	control	Normal	abiotic	N	1h	two-leaf stage	TC0_2_CK	The study will serve as a reference for future functional research on improving freezing tolertance in rapeseed and because of inositol act as a precursor of phosphatidylinositol signal molecules maybe in some extent can explain how cell membranes perceive cold signals and send signals to the cytoplasm.
PRJNA562064	SRR10019833	NA	Brassica napus	C18	seedling	Leaf	leaf	NA	control	Normal	abiotic	N	1h	two-leaf stage	TC0_3_CK	The study will serve as a reference for future functional research on improving freezing tolertance in rapeseed and because of inositol act as a precursor of phosphatidylinositol signal molecules maybe in some extent can explain how cell membranes perceive cold signals and send signals to the cytoplasm.
PRJNA562064	SRR10019834	NA	Brassica napus	C18	seedling	Leaf	leaf	NA	control	Normal	abiotic	N	1h	two-leaf stage	TF2_1_CK	The study will serve as a reference for future functional research on improving freezing tolertance in rapeseed and because of inositol act as a precursor of phosphatidylinositol signal molecules maybe in some extent can explain how cell membranes perceive cold signals and send signals to the cytoplasm.
PRJNA562064	SRR10019835	NA	Brassica napus	C18	seedling	Leaf	leaf	NA	control	Normal	abiotic	N	1h	two-leaf stage	TF2_2_CK	The study will serve as a reference for future functional research on improving freezing tolertance in rapeseed and because of inositol act as a precursor of phosphatidylinositol signal molecules maybe in some extent can explain how cell membranes perceive cold signals and send signals to the cytoplasm.
PRJNA562064	SRR10019836	NA	Brassica napus	C18	seedling	Leaf	leaf	NA	control	Normal	abiotic	N	1h	two-leaf stage	TF2_3_CK	The study will serve as a reference for future functional research on improving freezing tolertance in rapeseed and because of inositol act as a precursor of phosphatidylinositol signal molecules maybe in some extent can explain how cell membranes perceive cold signals and send signals to the cytoplasm.
PRJNA562064	SRR10019837	NA	Brassica napus	C20	seedling	Leaf	leaf	NA	control	Normal	abiotic	N	1h	two-leaf stage	SC2_1_CK	The study will serve as a reference for future functional research on improving freezing tolertance in rapeseed and because of inositol act as a precursor of phosphatidylinositol signal molecules maybe in some extent can explain how cell membranes perceive cold signals and send signals to the cytoplasm.
PRJNA562064	SRR10019838	NA	Brassica napus	C20	seedling	Leaf	leaf	NA	control	Normal	abiotic	N	1h	two-leaf stage	SC2_2_CK	The study will serve as a reference for future functional research on improving freezing tolertance in rapeseed and because of inositol act as a precursor of phosphatidylinositol signal molecules maybe in some extent can explain how cell membranes perceive cold signals and send signals to the cytoplasm.
PRJNA562064	SRR10019839	NA	Brassica napus	C20	seedling	Leaf	leaf	NA	control	Normal	abiotic	N	1h	two-leaf stage	SC2_3_CK	The study will serve as a reference for future functional research on improving freezing tolertance in rapeseed and because of inositol act as a precursor of phosphatidylinositol signal molecules maybe in some extent can explain how cell membranes perceive cold signals and send signals to the cytoplasm.
PRJNA562064	SRR10019840	NA	Brassica napus	C18	seedling	Leaf	leaf	NA	test	0℃	abiotic	N	1h	two-leaf stage	TC0_1	The study will serve as a reference for future functional research on improving freezing tolertance in rapeseed and because of inositol act as a precursor of phosphatidylinositol signal molecules maybe in some extent can explain how cell membranes perceive cold signals and send signals to the cytoplasm.
PRJNA562064	SRR10019841	NA	Brassica napus	C20	seedling	Leaf	leaf	NA	control	Normal	abiotic	N	1h	two-leaf stage	SC0_1_CK	The study will serve as a reference for future functional research on improving freezing tolertance in rapeseed and because of inositol act as a precursor of phosphatidylinositol signal molecules maybe in some extent can explain how cell membranes perceive cold signals and send signals to the cytoplasm.
PRJNA562064	SRR10019842	NA	Brassica napus	C20	seedling	Leaf	leaf	NA	control	Normal	abiotic	N	1h	two-leaf stage	SC0_2_CK	The study will serve as a reference for future functional research on improving freezing tolertance in rapeseed and because of inositol act as a precursor of phosphatidylinositol signal molecules maybe in some extent can explain how cell membranes perceive cold signals and send signals to the cytoplasm.
PRJNA562064	SRR10019843	NA	Brassica napus	C20	seedling	Leaf	leaf	NA	control	Normal	abiotic	N	1h	two-leaf stage	SC0_3_CK	The study will serve as a reference for future functional research on improving freezing tolertance in rapeseed and because of inositol act as a precursor of phosphatidylinositol signal molecules maybe in some extent can explain how cell membranes perceive cold signals and send signals to the cytoplasm.
PRJNA562064	SRR10019844	NA	Brassica napus	C20	seedling	Leaf	leaf	NA	control	Normal	abiotic	N	1h	two-leaf stage	SF2_1_CK	The study will serve as a reference for future functional research on improving freezing tolertance in rapeseed and because of inositol act as a precursor of phosphatidylinositol signal molecules maybe in some extent can explain how cell membranes perceive cold signals and send signals to the cytoplasm.
PRJNA562064	SRR10019845	NA	Brassica napus	C20	seedling	Leaf	leaf	NA	control	Normal	abiotic	N	1h	two-leaf stage	SF2_2_CK	The study will serve as a reference for future functional research on improving freezing tolertance in rapeseed and because of inositol act as a precursor of phosphatidylinositol signal molecules maybe in some extent can explain how cell membranes perceive cold signals and send signals to the cytoplasm.
PRJNA562064	SRR10019846	NA	Brassica napus	C20	seedling	Leaf	leaf	NA	control	Normal	abiotic	N	1h	two-leaf stage	SF2_3_CK	The study will serve as a reference for future functional research on improving freezing tolertance in rapeseed and because of inositol act as a precursor of phosphatidylinositol signal molecules maybe in some extent can explain how cell membranes perceive cold signals and send signals to the cytoplasm.
PRJNA562064	SRR10019847	NA	Brassica napus	C20	seedling	Leaf	leaf	NA	test	2℃	abiotic	N	1h	two-leaf stage	SC2_1	The study will serve as a reference for future functional research on improving freezing tolertance in rapeseed and because of inositol act as a precursor of phosphatidylinositol signal molecules maybe in some extent can explain how cell membranes perceive cold signals and send signals to the cytoplasm.
PRJNA562064	SRR10019848	NA	Brassica napus	C18	seedling	Leaf	leaf	NA	test	-2℃	abiotic	N	1h	two-leaf stage	TF2_3	The study will serve as a reference for future functional research on improving freezing tolertance in rapeseed and because of inositol act as a precursor of phosphatidylinositol signal molecules maybe in some extent can explain how cell membranes perceive cold signals and send signals to the cytoplasm.
PRJNA562064	SRR10019849	NA	Brassica napus	C18	seedling	Leaf	leaf	NA	test	-2℃	abiotic	N	1h	two-leaf stage	TF2_2	The study will serve as a reference for future functional research on improving freezing tolertance in rapeseed and because of inositol act as a precursor of phosphatidylinositol signal molecules maybe in some extent can explain how cell membranes perceive cold signals and send signals to the cytoplasm.
PRJNA562064	SRR10019850	NA	Brassica napus	C18	seedling	Leaf	leaf	NA	test	-2℃	abiotic	N	1h	two-leaf stage	TF2_1	The study will serve as a reference for future functional research on improving freezing tolertance in rapeseed and because of inositol act as a precursor of phosphatidylinositol signal molecules maybe in some extent can explain how cell membranes perceive cold signals and send signals to the cytoplasm.
PRJNA562064	SRR10019851	NA	Brassica napus	C18	seedling	Leaf	leaf	NA	test	0℃	abiotic	N	1h	two-leaf stage	TC0_3	The study will serve as a reference for future functional research on improving freezing tolertance in rapeseed and because of inositol act as a precursor of phosphatidylinositol signal molecules maybe in some extent can explain how cell membranes perceive cold signals and send signals to the cytoplasm.
PRJNA562064	SRR10019852	NA	Brassica napus	C18	seedling	Leaf	leaf	NA	test	0℃	abiotic	N	1h	two-leaf stage	TC0_2	The study will serve as a reference for future functional research on improving freezing tolertance in rapeseed and because of inositol act as a precursor of phosphatidylinositol signal molecules maybe in some extent can explain how cell membranes perceive cold signals and send signals to the cytoplasm.
PRJNA562064	SRR10019853	NA	Brassica napus	C18	seedling	Leaf	leaf	NA	control	Normal	abiotic	N	1h	two-leaf stage	TC2_3_CK	The study will serve as a reference for future functional research on improving freezing tolertance in rapeseed and because of inositol act as a precursor of phosphatidylinositol signal molecules maybe in some extent can explain how cell membranes perceive cold signals and send signals to the cytoplasm.
PRJNA562064	SRR10019854	NA	Brassica napus	C18	seedling	Leaf	leaf	NA	test	2℃	abiotic	N	1h	two-leaf stage	TC2_3	The study will serve as a reference for future functional research on improving freezing tolertance in rapeseed and because of inositol act as a precursor of phosphatidylinositol signal molecules maybe in some extent can explain how cell membranes perceive cold signals and send signals to the cytoplasm.
PRJNA562064	SRR10019855	NA	Brassica napus	C18	seedling	Leaf	leaf	NA	control	Normal	abiotic	N	1h	two-leaf stage	TC2_2_CK	The study will serve as a reference for future functional research on improving freezing tolertance in rapeseed and because of inositol act as a precursor of phosphatidylinositol signal molecules maybe in some extent can explain how cell membranes perceive cold signals and send signals to the cytoplasm.
PRJNA562064	SRR10019856	NA	Brassica napus	C18	seedling	Leaf	leaf	NA	control	Normal	abiotic	N	1h	two-leaf stage	TC2_1_CK	The study will serve as a reference for future functional research on improving freezing tolertance in rapeseed and because of inositol act as a precursor of phosphatidylinositol signal molecules maybe in some extent can explain how cell membranes perceive cold signals and send signals to the cytoplasm.
PRJNA562064	SRR10019857	NA	Brassica napus	C20	seedling	Leaf	leaf	NA	test	-2℃	abiotic	N	1h	two-leaf stage	SF2_3	The study will serve as a reference for future functional research on improving freezing tolertance in rapeseed and because of inositol act as a precursor of phosphatidylinositol signal molecules maybe in some extent can explain how cell membranes perceive cold signals and send signals to the cytoplasm.
PRJNA562064	SRR10019858	NA	Brassica napus	C20	seedling	Leaf	leaf	NA	test	0℃	abiotic	N	1h	two-leaf stage	SC0_2	The study will serve as a reference for future functional research on improving freezing tolertance in rapeseed and because of inositol act as a precursor of phosphatidylinositol signal molecules maybe in some extent can explain how cell membranes perceive cold signals and send signals to the cytoplasm.
PRJNA562064	SRR10019859	NA	Brassica napus	C20	seedling	Leaf	leaf	NA	test	0℃	abiotic	N	1h	two-leaf stage	SC0_1	The study will serve as a reference for future functional research on improving freezing tolertance in rapeseed and because of inositol act as a precursor of phosphatidylinositol signal molecules maybe in some extent can explain how cell membranes perceive cold signals and send signals to the cytoplasm.
PRJNA562064	SRR10019860	NA	Brassica napus	C20	seedling	Leaf	leaf	NA	test	2℃	abiotic	N	1h	two-leaf stage	SC2_3	The study will serve as a reference for future functional research on improving freezing tolertance in rapeseed and because of inositol act as a precursor of phosphatidylinositol signal molecules maybe in some extent can explain how cell membranes perceive cold signals and send signals to the cytoplasm.
PRJNA562064	SRR10019861	NA	Brassica napus	C20	seedling	Leaf	leaf	NA	test	2℃	abiotic	N	1h	two-leaf stage	SC2_2	The study will serve as a reference for future functional research on improving freezing tolertance in rapeseed and because of inositol act as a precursor of phosphatidylinositol signal molecules maybe in some extent can explain how cell membranes perceive cold signals and send signals to the cytoplasm.
PRJNA562064	SRR10019862	NA	Brassica napus	C18	seedling	Leaf	leaf	NA	test	2℃	abiotic	N	1h	two-leaf stage	TC2_2	The study will serve as a reference for future functional research on improving freezing tolertance in rapeseed and because of inositol act as a precursor of phosphatidylinositol signal molecules maybe in some extent can explain how cell membranes perceive cold signals and send signals to the cytoplasm.
PRJNA562064	SRR10019863	NA	Brassica napus	C18	seedling	Leaf	leaf	NA	test	2℃	abiotic	N	1h	two-leaf stage	TC2_1	The study will serve as a reference for future functional research on improving freezing tolertance in rapeseed and because of inositol act as a precursor of phosphatidylinositol signal molecules maybe in some extent can explain how cell membranes perceive cold signals and send signals to the cytoplasm.
PRJNA562991	SRR10090703	31729952	Brassica napus	westwl	flowering	Leaf	leaf	field	control	Normal	genetic	N	N	at the final flowering stage	westwl3	Analysis of genes expression of dwarf mutant
PRJNA562991	SRR10090704	31729952	Brassica napus	westwl	flowering	Leaf	leaf	field	control	Normal	genetic	N	N	at the final flowering stage	westwl2	Analysis of genes expression of dwarf mutant
PRJNA562991	SRR10090705	31729952	Brassica napus	westwl	flowering	Leaf	leaf	field	control	Normal	genetic	N	N	at the final flowering stage	westwl1	Analysis of genes expression of dwarf mutant
PRJNA562991	SRR10090706	31729952	Brassica napus	G7	flowering	Leaf	leaf	field	test	Dwarf Mutant	genetic	N	N	at the final flowering stage	G73	Analysis of genes expression of dwarf mutant
PRJNA562991	SRR10090707	31729952	Brassica napus	G7	flowering	Leaf	leaf	field	test	Dwarf Mutant	genetic	N	N	at the final flowering stage	G72	Analysis of genes expression of dwarf mutant
PRJNA562991	SRR10090708	31729952	Brassica napus	G7	flowering	Leaf	leaf	field	test	Dwarf Mutant	genetic	N	N	at the final flowering stage	G71	Analysis of genes expression of dwarf mutant
PRJNA564836	SRR10096781	31708951	Brassica napus	NA	seedling	Seed	seed	greenhouse	control	Normal	developmental	N	N	seeds at 0 HAI	NA	Comparative transcriptomic analyses of Winter OilSeed Rape (WOSR) accessions during the germination process
PRJNA564836	SRR10096782	31708951	Brassica napus	NA	seedling	Seed	seed	greenhouse	control	Normal	developmental	N	N	seeds at 2 HAI	NA	Comparative transcriptomic analyses of Winter OilSeed Rape (WOSR) accessions during the germination process
PRJNA564836	SRR10096783	31708951	Brassica napus	NA	seedling	Seed	seed	greenhouse	control	Normal	developmental	N	N	seeds at 12 HAI	NA	Comparative transcriptomic analyses of Winter OilSeed Rape (WOSR) accessions during the germination process
PRJNA564836	SRR10096784	31708951	Brassica napus	NA	seedling	Seed	seed	greenhouse	control	Normal	developmental	N	N	seeds at 36 HAI	NA	Comparative transcriptomic analyses of Winter OilSeed Rape (WOSR) accessions during the germination process
PRJNA564836	SRR10096785	31708951	Brassica napus	NA	seedling	Seed	seed	greenhouse	control	Normal	developmental	N	N	seeds at 72 HAI	NA	Comparative transcriptomic analyses of Winter OilSeed Rape (WOSR) accessions during the germination process
PRJNA564836	SRR10096786	31708951	Brassica napus	NA	seedling	Seed	seed	greenhouse	control	Normal	developmental	N	N	seeds at 0 HAI	NA	Comparative transcriptomic analyses of Winter OilSeed Rape (WOSR) accessions during the germination process
PRJNA564836	SRR10096787	31708951	Brassica napus	NA	seedling	Seed	seed	greenhouse	control	Normal	developmental	N	N	seeds at 2 HAI	NA	Comparative transcriptomic analyses of Winter OilSeed Rape (WOSR) accessions during the germination process
PRJNA564836	SRR10096788	31708951	Brassica napus	NA	seedling	Seed	seed	greenhouse	control	Normal	developmental	N	N	seeds at 12 HAI	NA	Comparative transcriptomic analyses of Winter OilSeed Rape (WOSR) accessions during the germination process
PRJNA564836	SRR10096789	31708951	Brassica napus	NA	seedling	Seed	seed	greenhouse	control	Normal	developmental	N	N	seeds at 36 HAI	NA	Comparative transcriptomic analyses of Winter OilSeed Rape (WOSR) accessions during the germination process
PRJNA564836	SRR10096790	31708951	Brassica napus	NA	seedling	Seed	seed	greenhouse	control	Normal	developmental	N	N	seeds at 72 HAI	NA	Comparative transcriptomic analyses of Winter OilSeed Rape (WOSR) accessions during the germination process
PRJNA564836	SRR10096791	31708951	Brassica napus	NA	seedling	Seed	seed	greenhouse	control	Normal	developmental	N	N	seeds at 0 HAI	NA	Comparative transcriptomic analyses of Winter OilSeed Rape (WOSR) accessions during the germination process
PRJNA564836	SRR10096792	31708951	Brassica napus	NA	seedling	Seed	seed	greenhouse	control	Normal	developmental	N	N	seeds at 2 HAI	NA	Comparative transcriptomic analyses of Winter OilSeed Rape (WOSR) accessions during the germination process
PRJNA564836	SRR10096793	31708951	Brassica napus	NA	seedling	Seed	seed	greenhouse	control	Normal	developmental	N	N	seeds at 12 HAI	NA	Comparative transcriptomic analyses of Winter OilSeed Rape (WOSR) accessions during the germination process
PRJNA564836	SRR10096794	31708951	Brassica napus	NA	seedling	Seed	seed	greenhouse	control	Normal	developmental	N	N	seeds at 36 HAI	NA	Comparative transcriptomic analyses of Winter OilSeed Rape (WOSR) accessions during the germination process
PRJNA564836	SRR10096795	31708951	Brassica napus	NA	seedling	Seed	seed	greenhouse	control	Normal	developmental	N	N	seeds at 72 HAI	NA	Comparative transcriptomic analyses of Winter OilSeed Rape (WOSR) accessions during the germination process
PRJNA574736	SRR10198539	NA	Brassica napus	Hua Shuang NO.4	NA	Seed	stem	NA	test	DT-8	biotic	N	N	36 days	rape_stem_D3	the RNA-seq data of rapeseed treated by DT-8
PRJNA574736	SRR10198540	NA	Brassica napus	Hua Shuang NO.4	NA	Seed	stem	NA	test	DT-8	biotic	N	N	36 days	rape_stem_D2	the RNA-seq data of rapeseed treated by DT-8
PRJNA574736	SRR10198541	NA	Brassica napus	Hua Shuang NO.4	NA	Seed	stem	NA	test	DT-8	biotic	N	N	36 days	rape_stem_D1	the RNA-seq data of rapeseed treated by DT-8
PRJNA574736	SRR10198542	NA	Brassica napus	Hua Shuang NO.4	NA	Seed	stem	NA	control	Normal	biotic	N	N	36 days	rape_stem_C3	the RNA-seq data of rapeseed treated by DT-8
PRJNA574736	SRR10198543	NA	Brassica napus	Hua Shuang NO.4	NA	Seed	stem	NA	control	Normal	biotic	N	N	36 days	rape_stem_C2	the RNA-seq data of rapeseed treated by DT-8
PRJNA574736	SRR10198544	NA	Brassica napus	Hua Shuang NO.4	NA	Seed	stem	NA	control	Normal	biotic	N	N	36 days	rape_stem_C1	the RNA-seq data of rapeseed treated by DT-8
